# Supplementary material for: Dengue forecasting in São Paulo city with generalized additive models, artificial neural networks and seasonal autoregressive integrated moving average models
Source: PLoS One. 2018 Apr 2;13(4):e0195065. doi: 10.1371/journal.pone.0195065 (PMC5880372; doi:10.1371/journal.pone.0195065)
Supplement: S1 Data — (ZIP) [file pone.0195065.s001.zip]

Archive with 7 entries (6 files):
- S1/
- S1/models3b_py.csv
- S1/cases.csv
- S1/cases_std_3lags.csv
- S1/models3b.ipynb
- S1/README.txt
- S1/models3.R
