# Supplementary material for: Dengue forecasting in São Paulo city with generalized additive models, artificial neural networks and seasonal autoregressive integrated moving average models
Source: PLoS One. 2018 Apr 2;13(4):e0195065. doi: 10.1371/journal.pone.0195065 (PMC5880372; doi:10.1371/journal.pone.0195065)
Supplement: S1 Data — (ZIP) [file pone.0195065.s001.zip › S1/models3b_py.csv]

date	cases	lstm1	mlp1	lstm2	mlp2	naive_lag1
2000-04-30	633.3826530612245	633.3826530612245	633.3826530612245	633.3826530612245	633.3826530612245	633.3826530612245
2000-05-31	633.3826530612245	633.3826530612245	633.3826530612245	633.3826530612245	633.3826530612245	633.3826530612245
2000-06-30	633.3826530612245	633.3826530612245	633.3826530612245	633.3826530612245	633.3826530612245	633.3826530612245
2000-07-31	633.3826530612245	633.3826530612245	633.3826530612245	633.3826530612245	633.3826530612245	633.3826530612245
2000-08-31	633.3826530612245	633.3826530612245	633.3826530612245	633.3826530612245	633.3826530612245	633.3826530612245
2000-09-30	633.3826530612245	633.3826530612245	633.3826530612245	633.3826530612245	633.3826530612245	633.3826530612245
2000-10-31	633.3826530612245	633.3826530612245	633.3826530612245	633.3826530612245	633.3826530612245	633.3826530612245
2000-11-30	633.3826530612245	633.3826530612245	633.3826530612245	633.3826530612245	633.3826530612245	633.3826530612245
2000-12-31	633.3826530612245	633.3826530612245	633.3826530612245	633.3826530612245	633.3826530612245	633.3826530612245
2001-01-31	633.3826530612245	633.3826530612245	633.3826530612245	633.3826530612245	633.3826530612245	633.3826530612245
2001-02-28	633.3826530612245	633.3826530612245	633.3826530612245	633.3826530612245	633.3826530612245	633.3826530612245
2001-03-31	633.3826530612245	633.3826530612245	633.3826530612245	633.3826530612245	711.8196521805775	633.3826530612245
2001-04-30	633.3826530612245	633.3826530612245	633.3826530612245	633.3826530612245	633.3826530612245	633.3826530612245
2001-05-31	633.3826530612245	633.3826530612245	633.3826530612245	633.3826530612245	633.3826530612245	633.3826530612245
2001-06-30	633.3826530612245	633.3826530612245	633.3826530612245	633.3826530612245	633.3826530612245	633.3826530612245
2001-07-31	633.3826530612245	633.3826530612245	633.3826530612245	633.3826530612245	633.3826530612245	633.3826530612245
2001-08-31	633.3826530612245	633.3826530612245	633.3826530612245	633.3826530612245	633.3826530612245	633.3826530612245
2001-09-30	633.3826530612245	633.3826530612245	633.3826530612245	633.3826530612245	633.3826530612245	633.3826530612245
2001-10-31	633.3826530612245	633.3826530612245	633.3826530612245	633.3826530612245	633.3826530612245	633.3826530612245
2001-11-30	633.3826530612245	633.3826530612245	633.3826530612245	633.3826530612245	633.3826530612245	633.3826530612245
2001-12-31	633.3826530612245	633.3826530612245	633.3826530612245	633.3826530612245	633.3826530612245	633.3826530612245
2002-01-31	633.3826530612245	633.3826530612245	633.3826530612245	633.3826530612245	633.3826530612245	633.3826530612245
2002-02-28	781.0	633.3826530612245	633.3826530612245	633.3826530612245	633.3826530612245	633.3826530612245
2002-03-31	679.0	767.7874443654854	1093.6730043061796	633.3826530612245	633.3826530612245	781.0
2002-04-30	667.0	682.3189368326375	948.1688417246509	654.5346256260598	1007.1010557744746	679.0
2002-05-31	633.3826530612245	672.0468108596756	931.0508808474779	699.6993497501876	692.0834005894608	667.0
2002-06-30	633.3826530612245	633.3826530612245	633.3826530612245	633.3826530612245	633.3826530612245	633.3826530612245
2002-07-31	633.3826530612245	633.3826530612245	633.3826530612245	633.3826530612245	633.3826530612245	633.3826530612245
2002-08-31	633.3826530612245	633.3826530612245	633.3826530612245	633.3826530612245	633.3826530612245	633.3826530612245
2002-09-30	633.3826530612245	633.3826530612245	633.3826530612245	633.3826530612245	633.3826530612245	633.3826530612245
2002-10-31	633.3826530612245	633.3826530612245	633.3826530612245	633.3826530612245	633.3826530612245	633.3826530612245
2002-11-30	633.3826530612245	633.3826530612245	633.3826530612245	633.3826530612245	633.3826530612245	633.3826530612245
2002-12-31	633.3826530612245	633.3826530612245	633.3826530612245	633.3826530612245	633.3826530612245	633.3826530612245
2003-01-31	633.3826530612245	633.3826530612245	633.3826530612245	633.3826530612245	633.3826530612245	633.3826530612245
2003-02-28	633.3826530612245	633.3826530612245	633.3826530612245	633.3826530612245	633.3826530612245	633.3826530612245
2003-03-31	633.3826530612245	633.3826530612245	633.3826530612245	633.3826530612245	662.4016887916771	633.3826530612245
2003-04-30	633.3826530612245	633.3826530612245	821.2095265150128	633.3826530612245	633.3826530612245	633.3826530612245
2003-05-31	633.3826530612245	633.3826530612245	633.3826530612245	633.3826530612245	633.3826530612245	633.3826530612245
2003-06-30	633.3826530612245	633.3826530612245	633.3826530612245	633.3826530612245	633.3826530612245	633.3826530612245
2003-07-31	633.3826530612245	633.3826530612245	633.3826530612245	633.3826530612245	633.3826530612245	633.3826530612245
2003-08-31	633.3826530612245	633.3826530612245	633.3826530612245	633.3826530612245	633.3826530612245	633.3826530612245
2003-09-30	633.3826530612245	633.3826530612245	633.3826530612245	633.3826530612245	633.3826530612245	633.3826530612245
2003-10-31	633.3826530612245	633.3826530612245	633.3826530612245	633.3826530612245	633.3826530612245	633.3826530612245
2003-11-30	633.3826530612245	633.3826530612245	633.3826530612245	633.3826530612245	633.3826530612245	633.3826530612245
2003-12-31	633.3826530612245	633.3826530612245	633.3826530612245	633.3826530612245	633.3826530612245	633.3826530612245
2004-01-31	633.3826530612245	633.3826530612245	633.3826530612245	633.3826530612245	633.3826530612245	633.3826530612245
2004-02-29	633.3826530612245	633.3826530612245	633.3826530612245	633.3826530612245	633.3826530612245	633.3826530612245
2004-03-31	633.3826530612245	633.3826530612245	633.3826530612245	633.3826530612245	633.3826530612245	633.3826530612245
2004-04-30	633.3826530612245	633.3826530612245	633.3826530612245	633.3826530612245	633.3826530612245	633.3826530612245
2004-05-31	633.3826530612245	633.3826530612245	633.3826530612245	633.3826530612245	633.3826530612245	633.3826530612245
2004-06-30	633.3826530612245	633.3826530612245	633.3826530612245	633.3826530612245	633.3826530612245	633.3826530612245
2004-07-31	633.3826530612245	633.3826530612245	633.3826530612245	633.3826530612245	633.3826530612245	633.3826530612245
2004-08-31	633.3826530612245	633.3826530612245	633.3826530612245	633.3826530612245	633.3826530612245	633.3826530612245
2004-09-30	633.3826530612245	633.3826530612245	633.3826530612245	633.3826530612245	633.3826530612245	633.3826530612245
2004-10-31	633.3826530612245	633.3826530612245	633.3826530612245	633.3826530612245	633.3826530612245	633.3826530612245
2004-11-30	633.3826530612245	633.3826530612245	633.3826530612245	633.3826530612245	633.3826530612245	633.3826530612245
2004-12-31	633.3826530612245	633.3826530612245	633.3826530612245	633.3826530612245	633.3826530612245	633.3826530612245
2005-01-31	633.3826530612245	633.3826530612245	633.3826530612245	633.3826530612245	633.3826530612245	633.3826530612245
2005-02-28	633.3826530612245	633.3826530612245	633.3826530612245	633.3826530612245	633.3826530612245	633.3826530612245
2005-03-31	633.3826530612245	633.3826530612245	633.3826530612245	633.3826530612245	633.3826530612245	633.3826530612245
2005-04-30	633.3826530612245	633.3826530612245	633.3826530612245	633.3826530612245	633.3826530612245	633.3826530612245
2005-05-31	633.3826530612245	633.3826530612245	633.3826530612245	633.3826530612245	633.3826530612245	633.3826530612245
2005-06-30	633.3826530612245	633.3826530612245	633.3826530612245	633.3826530612245	633.3826530612245	633.3826530612245
2005-07-31	633.3826530612245	633.3826530612245	633.3826530612245	633.3826530612245	633.3826530612245	633.3826530612245
2005-08-31	633.3826530612245	633.3826530612245	633.3826530612245	633.3826530612245	633.3826530612245	633.3826530612245
2005-09-30	633.3826530612245	633.3826530612245	633.3826530612245	633.3826530612245	633.3826530612245	633.3826530612245
2005-10-31	633.3826530612245	633.3826530612245	633.3826530612245	633.3826530612245	633.3826530612245	633.3826530612245
2005-11-30	633.3826530612245	633.3826530612245	633.3826530612245	633.3826530612245	633.3826530612245	633.3826530612245
2005-12-31	633.3826530612245	633.3826530612245	633.3826530612245	633.3826530612245	633.3826530612245	633.3826530612245
2006-01-31	633.3826530612245	633.3826530612245	633.3826530612245	633.3826530612245	633.3826530612245	633.3826530612245
2006-02-28	633.3826530612245	633.3826530612245	633.3826530612245	633.3826530612245	633.3826530612245	633.3826530612245
2006-03-31	633.3826530612245	633.3826530612245	633.3826530612245	633.3826530612245	633.3826530612245	633.3826530612245
2006-04-30	633.3826530612245	633.3826530612245	633.3826530612245	633.3826530612245	633.3826530612245	633.3826530612245
2006-05-31	633.3826530612245	633.3826530612245	737.0454585272822	633.3826530612245	633.3826530612245	633.3826530612245
2006-06-30	633.3826530612245	633.3826530612245	633.3826530612245	633.3826530612245	633.3826530612245	633.3826530612245
2006-07-31	633.3826530612245	633.3826530612245	633.3826530612245	633.3826530612245	633.3826530612245	633.3826530612245
2006-08-31	633.3826530612245	633.3826530612245	633.3826530612245	633.3826530612245	633.3826530612245	633.3826530612245
2006-09-30	633.3826530612245	633.3826530612245	633.3826530612245	633.3826530612245	633.3826530612245	633.3826530612245
2006-10-31	633.3826530612245	633.3826530612245	633.3826530612245	633.3826530612245	633.3826530612245	633.3826530612245
2006-11-30	633.3826530612245	633.3826530612245	633.3826530612245	633.3826530612245	633.3826530612245	633.3826530612245
2006-12-31	633.3826530612245	633.3826530612245	633.3826530612245	633.3826530612245	633.3826530612245	633.3826530612245
2007-01-31	633.3826530612245	633.3826530612245	633.3826530612245	633.3826530612245	633.3826530612245	633.3826530612245
2007-02-28	633.3826530612245	633.3826530612245	633.3826530612245	633.3826530612245	633.3826530612245	633.3826530612245
2007-03-31	633.3826530612245	633.3826530612245	633.3826530612245	633.3826530612245	633.3826530612245	633.3826530612245
2007-04-30	1419.0	633.3826530612245	839.7541438675868	1067.895812904883	1319.7907333756593	633.3826530612245
2007-05-31	1261.0	1147.031581956016	1968.0669780953617	1134.409578643446	1291.5920519541494	1419.0
2007-06-30	633.3826530612245	1106.3627099709709	1778.3976499146488	633.3826530612245	633.3826530612245	1261.0
2007-07-31	633.3826530612245	633.3826530612245	633.3826530612245	633.3826530612245	633.3826530612245	633.3826530612245
2007-08-31	633.3826530612245	633.3826530612245	633.3826530612245	633.3826530612245	633.3826530612245	633.3826530612245
2007-09-30	633.3826530612245	633.3826530612245	633.3826530612245	633.3826530612245	633.3826530612245	633.3826530612245
2007-10-31	633.3826530612245	633.3826530612245	633.3826530612245	633.3826530612245	633.3826530612245	633.3826530612245
2007-11-30	633.3826530612245	633.3826530612245	633.3826530612245	633.3826530612245	633.3826530612245	633.3826530612245
2007-12-31	633.3826530612245	633.3826530612245	633.3826530612245	633.3826530612245	633.3826530612245	633.3826530612245
2008-01-31	633.3826530612245	633.3826530612245	633.3826530612245	633.3826530612245	633.3826530612245	633.3826530612245
2008-02-29	633.3826530612245	633.3826530612245	633.3826530612245	633.3826530612245	633.3826530612245	633.3826530612245
2008-03-31	633.3826530612245	633.3826530612245	633.3826530612245	633.3826530612245	633.3826530612245	633.3826530612245
2008-04-30	633.3826530612245	633.3826530612245	633.3826530612245	633.3826530612245	633.3826530612245	633.3826530612245
2008-05-31	633.3826530612245	633.3826530612245	633.3826530612245	633.3826530612245	633.3826530612245	633.3826530612245
2008-06-30	633.3826530612245	633.3826530612245	633.3826530612245	633.3826530612245	633.3826530612245	633.3826530612245
2008-07-31	633.3826530612245	633.3826530612245	633.3826530612245	633.3826530612245	633.3826530612245	633.3826530612245
2008-08-31	633.3826530612245	633.3826530612245	633.3826530612245	633.3826530612245	633.3826530612245	633.3826530612245
2008-09-30	633.3826530612245	633.3826530612245	633.3826530612245	633.3826530612245	633.3826530612245	633.3826530612245
2008-10-31	633.3826530612245	633.3826530612245	633.3826530612245	633.3826530612245	633.3826530612245	633.3826530612245
2008-11-30	633.3826530612245	633.3826530612245	633.3826530612245	633.3826530612245	633.3826530612245	633.3826530612245
2008-12-31	633.3826530612245	633.3826530612245	633.3826530612245	633.3826530612245	633.3826530612245	633.3826530612245
2009-01-31	633.3826530612245	633.3826530612245	633.3826530612245	633.3826530612245	633.3826530612245	633.3826530612245
2009-02-28	633.3826530612245	633.3826530612245	633.3826530612245	633.3826530612245	633.3826530612245	633.3826530612245
2009-03-31	633.3826530612245	633.3826530612245	633.3826530612245	633.3826530612245	633.3826530612245	633.3826530612245
2009-04-30	633.3826530612245	633.3826530612245	633.3826530612245	633.3826530612245	633.3826530612245	633.3826530612245
2009-05-31	633.3826530612245	633.3826530612245	633.3826530612245	633.3826530612245	633.3826530612245	633.3826530612245
2009-06-30	633.3826530612245	633.3826530612245	633.3826530612245	633.3826530612245	633.3826530612245	633.3826530612245
2009-07-31	633.3826530612245	633.3826530612245	633.3826530612245	633.3826530612245	633.3826530612245	633.3826530612245
2009-08-31	633.3826530612245	633.3826530612245	633.3826530612245	633.3826530612245	633.3826530612245	633.3826530612245
2009-09-30	633.3826530612245	633.3826530612245	633.3826530612245	633.3826530612245	633.3826530612245	633.3826530612245
2009-10-31	633.3826530612245	633.3826530612245	633.3826530612245	633.3826530612245	633.3826530612245	633.3826530612245
2009-11-30	633.3826530612245	633.3826530612245	633.3826530612245	633.3826530612245	633.3826530612245	633.3826530612245
2009-12-31	633.3826530612245	633.3826530612245	633.3826530612245	633.3826530612245	633.3826530612245	633.3826530612245
2010-01-31	633.3826530612245	633.3826530612245	633.3826530612245	633.3826530612245	633.3826530612245	633.3826530612245
2010-02-28	633.3826530612245	633.3826530612245	633.3826530612245	633.3826530612245	634.4230208466093	633.3826530612245
2010-03-31	2066.9999999999995	633.3826530612245	701.3826502782186	978.5919632850514	1379.0519900580507	633.3826530612245
2010-04-30	3015.0	1317.5429079395692	1981.1909602301198	2374.506050314067	3077.20080169505	2066.9999999999995
2010-05-31	1999.0	1564.126529041077	1981.1909602301198	2048.0824176867363	2083.2508377510635	3015.0
2010-06-30	633.3826530612245	1299.3786658637441	1981.1909602301198	633.3826530612245	633.3826530612245	1999.0
2010-07-31	633.3826530612245	633.3826530612245	633.3826530612245	633.3826530612245	633.3826530612245	633.3826530612245
2010-08-31	633.3826530612245	633.3826530612245	633.3826530612245	633.3826530612245	633.3826530612245	633.3826530612245
2010-09-30	633.3826530612245	633.3826530612245	633.3826530612245	633.3826530612245	633.3826530612245	633.3826530612245
2010-10-31	633.3826530612245	633.3826530612245	633.3826530612245	633.3826530612245	633.3826530612245	633.3826530612245
2010-11-30	633.3826530612245	633.3826530612245	633.3826530612245	633.3826530612245	633.3826530612245	633.3826530612245
2010-12-31	633.3826530612245	633.3826530612245	633.3826530612245	633.3826530612245	633.3826530612245	633.3826530612245
2011-01-31	633.3826530612245	633.3826530612245	633.3826530612245	633.3826530612245	633.3826530612245	633.3826530612245
2011-02-28	633.3826530612245	633.3826530612245	633.3826530612245	633.3826530612245	633.3826530612245	633.3826530612245
2011-03-31	1047.0	633.3826530612245	635.763199643062	1175.6153540502676	1551.6149350005323	633.3826530612245
2011-04-30	1934.0	975.6564567650748	1473.124600152115	1390.7792949016869	1368.9631894805143	1047.0
2011-05-31	1588.9999999999995	1282.0739293013946	1981.1909602301198	877.2728629736032	1040.846039633835	1934.0
2011-06-30	633.3826530612245	1191.1954441124055	1981.1909602301198	633.3826530612245	633.3826530612245	1588.9999999999995
2011-07-31	633.3826530612245	633.3826530612245	633.3826530612245	633.3826530612245	633.3826530612245	633.3826530612245
2011-08-31	633.3826530612245	633.3826530612245	633.3826530612245	633.3826530612245	633.3826530612245	633.3826530612245
2011-09-30	633.3826530612245	633.3826530612245	633.3826530612245	633.3826530612245	633.3826530612245	633.3826530612245
2011-10-31	633.3826530612245	633.3826530612245	633.3826530612245	633.3826530612245	633.3826530612245	633.3826530612245
2011-11-30	633.3826530612245	633.3826530612245	633.3826530612245	633.3826530612245	633.3826530612245	633.3826530612245
2011-12-31	633.3826530612245	633.3826530612245	633.3826530612245	633.3826530612245	633.3826530612245	633.3826530612245
2012-01-31	633.3826530612245	633.3826530612245	633.3826530612245	633.3826530612245	633.3826530612245	633.3826530612245
2012-02-29	633.3826530612245	633.3826530612245	633.3826530612245	633.3826530612245	633.3826530612245	633.3826530612245
2012-03-31	633.3826530612245	633.3826530612245	633.3826530612245	633.3826530612245	633.3826530612245	633.3826530612245
2012-04-30	633.3826530612245	633.3826530612245	633.3826530612245	633.3826530612245	747.6722647024876	633.3826530612245
2012-05-31	633.3826530612245	633.3826530612245	725.6334334937633	633.3826530612245	633.3826530612245	633.3826530612245
2012-06-30	633.3826530612245	633.3826530612245	633.3826530612245	633.3826530612245	633.3826530612245	633.3826530612245
2012-07-31	633.3826530612245	633.3826530612245	633.3826530612245	633.3826530612245	633.3826530612245	633.3826530612245
2012-08-31	633.3826530612245	633.3826530612245	633.3826530612245	633.3826530612245	633.3826530612245	633.3826530612245
2012-09-30	633.3826530612245	633.3826530612245	633.3826530612245	633.3826530612245	633.3826530612245	633.3826530612245
2012-10-31	633.3826530612245	633.3826530612245	633.3826530612245	633.3826530612245	633.3826530612245	633.3826530612245
2012-11-30	633.3826530612245	633.3826530612245	633.3826530612245	633.3826530612245	633.3826530612245	633.3826530612245
2012-12-31	633.3826530612245	633.3826530612245	633.3826530612245	633.3826530612245	633.3826530612245	633.3826530612245
2013-01-31	633.3826530612245	633.3826530612245	633.3826530612245	633.3826530612245	633.3826530612245	633.3826530612245
2013-02-28	633.3826530612245	633.3826530612245	633.3826530612245	633.3826530612245	633.3826530612245	633.3826530612245
2013-03-31	1044.0	633.3826530612245	633.3826530612245	633.3826530612245	707.1922769130222	633.3826530612245
2013-04-30	1581.0	973.4292563943836	1468.8450140914397	633.3826530612245	954.6566898989406	1044.0
2013-05-31	700.0	1189.1077887938577	1981.1909602301198	633.3826530612245	633.3826530612245	1581.0
2013-06-30	633.3826530612245	700.1844604891494	978.1255607838493	633.3826530612245	633.3826530612245	700.0
2013-07-31	633.3826530612245	633.3826530612245	633.3826530612245	633.3826530612245	633.3826530612245	633.3826530612245
2013-08-31	633.3826530612245	633.3826530612245	633.3826530612245	633.3826530612245	633.3826530612245	633.3826530612245
2013-09-30	633.3826530612245	633.3826530612245	633.3826530612245	633.3826530612245	633.3826530612245	633.3826530612245
2013-10-31	633.3826530612245	633.3826530612245	633.3826530612245	633.3826530612245	633.3826530612245	633.3826530612245
2013-11-30	633.3826530612245	633.3826530612245	633.3826530612245	633.3826530612245	633.3826530612245	633.3826530612245
2013-12-31	633.3826530612245	633.3826530612245	633.3826530612245	633.3826530612245	633.3826530612245	633.3826530612245
2014-01-31	633.3826530612245	633.3826530612245	633.3826530612245	633.3826530612245	633.3826530612245	633.3826530612245
2014-02-28	674.0	633.3826530612245	633.3826530612245	633.3826530612245	633.3826530612245	633.3826530612245
2014-03-31	3799.0	678.044449533483	941.0363260787014	2411.672878202055	3748.9323461599747	674.0
2014-04-30	14690.999999999998	1708.9328130156782	1981.1909602301198	10015.957682704866	14594.222906063305	3799.0
2014-05-31	10443.0	8769.213729454152	1981.1909602301198	8801.482679358121	10508.702609442384	14690.999999999998
2014-06-30	2422.9999999999995	4392.523327417413	1981.1909602301198	1874.8724284063223	2404.396753829367	10443.0
2014-07-31	782.0	1413.6316373446814	1981.1909602301198	633.3826530612245	685.0587640030529	2422.9999999999995
2014-08-31	633.3826530612245	768.6091500379137	1095.0994307622639	633.3826530612245	633.3826530612245	782.0
2014-09-30	633.3826530612245	633.3826530612245	633.3826530612245	633.3826530612245	633.3826530612245	633.3826530612245
2014-10-31	633.3826530612245	633.3826530612245	633.3826530612245	633.3826530612245	633.3826530612245	633.3826530612245
2014-11-30	633.3826530612245	633.3826530612245	633.3826530612245	633.3826530612245	633.3826530612245	633.3826530612245
2014-12-31	633.3826530612245	633.3826530612245	633.3826530612245	633.3826530612245	633.3826530612245	633.3826530612245
2015-01-31	858.0	633.3826530612245	633.3826530612245	633.3826530612245	633.3826530612245	633.3826530612245
2015-02-28	5016.0	830.1575654595542	1203.5142052924334	899.8951669316016	1066.326506116563	858.0
2015-03-31	26788.999999999996	1981.2099751603018	1981.1909602301198	6857.684508411025	12353.70349685689	5016.0
2015-04-30	14012.0	18916.561890406138	1981.1909602301198	11975.6351605086	20322.65463889242	26788.999999999996
2015-05-31	6538.000000000002	8007.904382363182	1981.1909602301198	7954.658897544065	11514.394292773854	14012.0
2015-06-30	1158.0	2426.7764065765027	1981.1909602301198	1794.6515048920114	5714.873096611775	6538.000000000002
2015-07-31	633.3826530612245	1056.2462545902983	1631.4671375501414	633.3826530612245	633.3826530612245	1158.0
2015-08-31	633.3826530612245	633.3826530612245	633.3826530612245	633.3826530612245	633.3826530612245	633.3826530612245
2015-09-30	633.3826530612245	633.3826530612245	633.3826530612245	633.3826530612245	633.3826530612245	633.3826530612245
2015-10-31	633.3826530612245	633.3826530612245	633.3826530612245	633.3826530612245	633.3826530612245	633.3826530612245
2015-11-30	633.3826530612245	633.3826530612245	633.3826530612245	633.3826530612245	633.3826530612245	633.3826530612245
2015-12-31	695.0	633.3826530612245	633.3826530612245	633.3826530612245	633.3826530612245	633.3826530612245
2016-01-31	633.3826530612245	695.9434985054068	970.9931984841112	633.3826530612245	633.3826530612245	695.0
2016-02-29	633.3826530612245	637.4717639593794	873.990372314355	698.5142902304478	982.9843738205775	633.3826530612245
2016-03-31	633.3826530612245	633.3826530612245	633.3826530612245	680.067397542996	904.3636563561329	633.3826530612245
2016-04-30	633.3826530612245	633.3826530612245	633.3826530612245	633.3826530612245	756.7440348711478	633.3826530612245
