# Supplementary material for: Dengue forecasting in São Paulo city with generalized additive models, artificial neural networks and seasonal autoregressive integrated moving average models
Source: PLoS One. 2018 Apr 2;13(4):e0195065. doi: 10.1371/journal.pone.0195065 (PMC5880372; doi:10.1371/journal.pone.0195065)
Supplement: S1 Data — (ZIP) [file pone.0195065.s001.zip › S1/cases.csv]

date	cases	prec	max_temp	mean_temp	min_temp	rel_hum
2000-01-31	47	328.3	27.790322999999997	22.543226	19.093548000000002	76.33064499999999
2000-02-29	43	246.6	27.110345000000002	22.269655	19.182759	79.163793
2000-03-31	20	100.1	26.380645	21.54	18.380645	77.80645200000001
2000-04-30	17	6.3	26.323333	20.503332999999998	16.56	68.733333
2000-05-31	12	9.3	23.087097	17.885161	13.93871	68.16935500000001
2000-06-30	10	12.2	24.276667	18.228667	13.8	66.483333
2000-07-31	11	65.6	21.467742	15.261935000000001	10.925806	67.072581
2000-08-31	3	86.3	23.6	17.063871	12.267742	68.379032
2000-09-30	2	111.1	23.876667	18.170667	14.386667000000001	75.4
2000-10-31	3	59.0	28.806452	22.026452	17.690323	69.241935
2000-11-30	1	186.0	27.033333000000002	21.46	17.853333	74.125
2000-12-31	6	249.7	28.245161	22.475483999999998	18.422581	74.209677
2001-01-31	49	144.2	30.245161	24.049032	19.877419	70.887097
2001-02-28	69	290.1	29.964285999999998	24.055714000000002	20.160714000000002	76.0
2001-03-31	150	138.5	30.016129	23.689032	19.512903	72.862903
2001-04-30	222	32.9	28.343333	22.495333	18.566667000000002	68.06666700000001
2001-05-31	142	86.1	22.990323	18.293548	14.877419	74.58064499999999
2001-06-30	41	24.5	22.97	17.517332999999997	13.773333	73.958333
2001-07-31	26	41.0	23.541935000000002	17.270323	12.638710000000001	71.298387
2001-08-31	16	32.8	25.193548	18.636774	14.074194	66.701613
2001-09-30	3	88.5	24.226667000000003	18.506	14.616667000000001	73.491667
2001-10-31	2	204.3	26.906452	20.292903	15.958065	70.112903
2001-11-30	1	185.2	27.4	21.648667	17.956667000000003	74.275
2001-12-31	10	187.0	26.9	21.725806	18.203226	75.435484
2002-01-31	205	284.8	28.019354999999997	22.8	19.174194	75.41129000000001
2002-02-28	781	172.5	26.839285999999998	21.827857	18.6	78.86607099999999
2002-03-31	679	326.5	30.2	24.139355	19.767742000000002	70.766129
2002-04-30	667	53.5	28.68	23.011999999999997	19.16	69.983333
2002-05-31	352	93.0	24.941935	19.588387	16.158065	73.766129
2002-06-30	90	1.3	25.28	19.518	15.563332999999998	68.008333
2002-07-31	21	22.9	22.435484	16.440645	12.622581	76.879032
2002-08-31	20	46.4	27.03871	20.283870999999998	15.845161	70.241935
2002-09-30	11	54.8	24.57	18.068667	13.743332999999998	71.041667
2002-10-31	4	124.9	30.480645000000003	23.203226	18.06129	64.41129000000001
2002-11-30	4	226.5	27.96	22.022	17.926667000000002	69.55
2002-12-31	14	235.3	29.235484000000003	23.252903	19.222580999999998	70.201613
2003-01-31	113	317.2	27.522581	22.743871	19.306452	76.217742
2003-02-28	353	109.4	31.607143	25.362143	21.185714	65.20535699999999
2003-03-31	590	126.5	27.783871	22.410968	18.958064999999998	72.677419
2003-04-30	334	45.6	26.526667	21.383333	17.65	70.8
2003-05-31	172	33.1	23.641935	18.236774	14.222581	69.645161
2003-06-30	51	16.0	25.056667	19.064	14.943332999999999	71.841667
2003-07-31	31	19.0	23.632258	17.823226000000002	13.464516	65.758065
2003-08-31	10	25.3	22.096774	16.072903	11.809677	68.822581
2003-09-30	7	34.5	24.43	18.281333	14.28	71.116667
2003-10-31	5	126.7	26.46129	20.13871	15.93871	72.258065
2003-11-30	4	99.3	26.686667	20.980667	17.073332999999998	73.025
2003-12-31	4	139.8	28.351613	22.538065	18.874194	74.709677
2004-01-31	30	284.5	26.748387	21.538065	18.36129	81.620968
2004-02-29	18	335.6	26.931034000000004	21.516551999999997	17.962069	79.49137900000001
2004-03-31	18	130.7	26.796774	21.083226	17.590323	79.524194
2004-04-30	14	123.4	26.556666999999997	21.386667000000003	17.95	78.791667
2004-05-31	11	60.1	22.087097	17.250968	14.190323000000001	81.314516
2004-06-30	12	66.8	22.343332999999998	16.814	12.736667	72.716667
2004-07-31	2	97.4	21.164516	16.092257999999998	12.529032	76.137097
2004-08-31	1	2.7	24.358065	17.629676999999997	12.890323	67.653226
2004-09-30	3	9.3	28.763333000000003	21.226667000000003	16.333333	64.0
2004-10-31	1	97.4	24.816129	19.322581	15.516129000000001	74.758065
2004-11-30	0	173.6	26.533333000000002	20.998	17.11	72.583333
2004-12-31	2	262.9	27.093548	21.490968	17.712903	77.008065
2005-01-31	16	312.1	27.354839000000002	22.501935	19.348387	79.05645200000001
2005-02-28	24	99.9	28.164285999999997	22.188571	18.217857000000002	72.8125
2005-03-31	29	286.6	27.729032	22.477419	19.083871	75.225806
2005-04-30	48	133.2	27.626666999999998	22.262667	18.726667000000003	73.65
2005-05-31	42	199.0	25.151613	19.68	15.667742	71.225806
2005-06-30	28	30.4	24.036667	18.701332999999998	14.786667000000001	72.45
2005-07-31	34	13.7	22.351613	17.00129	13.006452000000001	70.225806
2005-08-31	25	9.5	26.151613	19.452258	14.658064999999999	64.08870999999999
2005-09-30	7	138.8	23.403333	18.109333	14.48	78.05
2005-10-31	3	172.1	26.767742	21.050968	17.380645	77.975806
2005-11-30	2	106.1	26.203332999999997	20.599332999999998	16.836667000000002	74.875
2005-12-31	6	228.2	26.877419	21.091613	17.183871	74.83870999999999
2006-01-31	35	348.0	29.719355	23.738065	19.806452	72.05645200000001
2006-02-28	61	166.0	28.660714000000002	23.587142999999998	20.185714	78.04464300000001
2006-03-31	300	607.9	28.658065	22.786452	19.241935	82.653226
2006-04-30	531	51.1	25.983333	20.558667	16.973333	74.091667
2006-05-31	415	15.0	22.16129	17.040645	13.448387	74.435484
2006-06-30	74	24.2	22.906667000000002	17.254667	13.373332999999999	71.366667
2006-07-31	36	71.0	24.354839000000002	18.104516	13.274194	67.120968
2006-08-31	28	5.8	25.325806	18.86	14.125805999999999	63.637097
2006-09-30	8	77.7	24.75	18.480667	14.25	69.425
2006-10-31	6	100.4	26.151613	20.215484	16.625806	75.008065
2006-11-30	4	230.7	26.65	20.926	17.173333	74.15
2006-12-31	9	311.5	28.319354999999998	22.661935	19.312903	77.120968
2007-01-31	77	213.5	27.425806	22.793548	19.764516	78.024194
2007-02-28	132	285.9	29.975	23.732143	19.378571	71.69642900000001
2007-03-31	603	185.4	30.716129	24.089032	19.816129	68.774194
2007-04-30	1419	124.8	27.26	21.862	18.506667	76.65
2007-05-31	1261	59.0	23.083871	17.76129	13.993548	74.69354799999999
2007-06-30	218	30.7	25.003332999999998	18.626667	14.02	65.80833299999999
2007-07-31	84	148.3	22.180645000000002	16.484516	12.309677	69.354839
2007-08-31	47	0.0	25.390323000000002	18.461935	13.758065	64.895161
2007-09-30	31	15.7	27.86	20.475333	15.563332999999998	64.358333
2007-10-31	33	109.3	28.290322999999997	21.29871	16.983871	71.790323
2007-11-30	74	219.9	26.09	20.338667	16.726667000000003	75.858333
2007-12-31	105	230.9	28.703226	22.709677	18.677419	72.266129
2008-01-31	93	318.5	26.66129	21.599355	18.445161	77.629032
2008-02-29	103	236.3	28.289655	22.666207	19.003448000000002	76.62931
2008-03-31	101	180.8	27.387096999999997	22.131613	18.625806	75.491935
2008-04-30	201	96.6	25.986667	21.069333	17.513333	74.675
2008-05-31	83	80.3	22.925806	17.734194	13.929032000000001	70.741935
2008-06-30	28	78.2	22.55	17.020667	13.253333	76.75
2008-07-31	15	0.0	24.322581	17.496774	12.551613	62.91129
2008-08-31	13	78.5	24.996774	18.853548	14.577419	69.725806
2008-09-30	3	43.9	23.52	17.837332999999997	13.993332999999998	71.3
2008-10-31	4	161.4	26.835484	20.801935	16.803226000000002	75.540323
2008-11-30	6	165.1	26.356666999999998	20.723333	17.16	77.583333
2008-12-31	12	220.2	27.274194	21.251613	17.16129	76.08870999999999
2009-01-31	49	351.8	27.283871	22.403871	18.86129	82.782258
2009-02-28	96	200.2	29.342857000000002	23.729286	19.928570999999998	75.45535699999999
2009-03-31	145	125.7	28.746667	23.6536	19.989286	77.09259300000001
2009-04-30	209	69.6	25.566667000000002	20.358182	16.87037	79.115385
2009-05-31	88	50.0	25.214285999999998	19.631429	15.542307999999998	78.95652199999999
2009-06-30	34	49.8	21.408696	15.829	11.66	78.04347800000001
2009-07-31	18	179.7	21.976	17.153043	13.358332999999998	83.32
2009-08-31	9	102.8	24.5	18.277419000000002	13.751613	68.475806
2009-09-30	2	192.2	25.08	19.729333	16.143333	77.258333
2009-10-31	0	154.5	25.483871	19.996774	16.467742	79.048387
2009-11-30	6	177.3	29.92	24.104	20.313333	73.383333
2009-12-31	14	363.7	28.312903000000002	22.617419	19.209677	77.959677
2010-01-31	138	480.5	28.983871	23.391613	19.848387	80.33870999999999
2010-02-28	506	296.5	30.878571	24.685	20.592857000000002	69.964286
2010-03-31	2067	184.5	28.803226000000002	23.016773999999998	19.416129	74.516129
2010-04-30	3015	124.5	25.693333	20.624667000000002	17.02	74.125
2010-05-31	1999	65.2	23.732257999999998	18.423871	14.832258	74.548387
2010-06-30	371	13.1	22.726667000000003	16.820667	12.726666999999999	70.166667
2010-07-31	147	93.5	24.21	18.363226	14.164516	71.129032
2010-08-31	72	0.4	24.16129	17.489677	12.816129	64.33870999999999
2010-09-30	36	104.8	25.996667000000002	19.715332999999998	15.52	70.483333
2010-10-31	20	70.1	24.570968	18.591613	14.909676999999999	75.137097
2010-11-30	30	109.6	27.28	21.056667	16.973333	72.041667
2010-12-31	72	343.1	28.354839000000002	22.912903	19.3	77.846774
2011-01-31	202	493.7	29.490322999999997	23.854194	20.383871	78.185484
2011-02-28	460	311.5	30.446429	24.360714	20.325	72.839286
2011-03-31	1047	164.0	25.923333	21.702667	18.893333	80.6
2011-04-30	1934	133.0	27.246667	21.75037	18.056667	75.525
2011-05-31	1589	30.4	22.990323	17.690323	14.283871	75.16129000000001
2011-06-30	265	81.6	22.29	15.961332999999998	11.503333	72.658333
2011-07-31	103	4.5	23.716129000000002	17.483226000000002	13.090323	70.967742
2011-08-31	36	46.3	24.941935	18.303871	13.758065	69.895161
2011-09-30	37	7.4	25.79	18.246	13.56	67.208333
2011-10-31	27	149.6	26.264515999999997	20.216773999999997	16.432257999999997	72.733871
2011-11-30	19	141.3	26.19	20.013333	15.81	71.125
2011-12-31	44	136.8	27.758065000000002	22.199354999999997	18.254839	69.854839
2012-01-31	163	332.6	27.045161	21.476129	17.919355	78.177419
2012-02-29	151	224.2	30.696552	24.527586	20.131034	71.62931
2012-03-31	277	187.6	28.835484	22.449333	18.225806	73.096774
2012-04-30	523	155.9	26.9	21.249333	17.87	78.716667
2012-05-31	358	82.7	23.1	18.043871	14.593548	77.241935
2012-06-30	105	233.7	22.216667	18.030714	14.403332999999998	80.86206899999999
2012-07-31	67	74.7	23.425806	17.765806	13.341935000000001	70.33870999999999
2012-08-31	27	0.3	25.693548	19.193548	14.258065	64.241935
2012-09-30	28	19.2	27.34	20.064828	15.446667000000001	64.4
2012-10-31	27	128.3	29.403447999999997	22.494815	17.490323	69.83870999999999
2012-11-30	31	91.6	26.446666999999998	20.986897	17.173333	75.65
2012-12-31	40	401.9	30.151613	24.565333	20.748387	75.298387
2013-01-31	257	169.2	26.832258000000003	22.047742	18.9	79.354839
2013-02-28	374	278.0	29.353571000000002	23.350714	19.15	75.464286
2013-03-31	1044	174.5	27.13	22.020667	18.683871	78.822581
2013-04-30	1581	70.7			16.4	75.45
2013-05-31	700	42.5			15.06129	74.741935
2013-06-30	283	143.2	22.763333	18.145332999999997	15.03	80.283333
2013-07-31	101	90.9	21.706452	16.697241	12.045161	75.5
2013-08-31	66	7.7	24.803226000000002	17.985332999999997	12.677419	64.040323
2013-09-30	38	81.3	25.063333	19.1	14.74	68.275
2013-10-31	34	126.6	24.987097	19.802667	16.012903	72.69354799999999
2013-11-30	41	123.6	26.966666999999998	21.458621	17.62	73.291667
2013-12-31	68	83.1	28.896774	23.28	19.425806	70.94354799999999
2014-01-31	149	237.9	31.919355	25.092257999999998	19.66129	67.677419
2014-02-28	674	197.6	31.832143	25.446429000000002	21.142857	62.741071
2014-03-31	3799	226.9	28.832258000000003	23.096774	19.474194	75.645161
2014-04-30	14691	79.7	26.41	21.073332999999998	17.613332999999997	75.016667
2014-05-31	10443	46.0	23.574194	18.812667	14.912903	73.653226
2014-06-30	2423	9.7	23.653333	18.557333	14.533332999999999	72.841667
2014-07-31	782	21.4	21.974194	17.040645	13.4	71.870968
2014-08-31	381	29.6	24.9	18.417419	13.293548000000001	65.241935
2014-09-30	221	58.7	26.93	20.434	15.75	68.30833299999999
2014-10-31	148	25.2	28.680645000000002	21.582667	16.648387	62.846773999999996
2014-11-30	138	117.5	27.126666999999998	21.543448	17.856667	73.43333299999999
2014-12-31	152	203.1	29.170968	23.468667	19.241935	70.0
2015-01-31	858	156.2	31.490322999999997	25.387097	21.148387	68.774194
2015-02-28	5016	273.0	29.007143	23.631110999999997	19.935714	74.776786
2015-03-31	26789	332.7	27.248387	22.198065	19.012903	78.75
2015-04-30	14012	108.1	25.966667	20.875332999999998	17.783333	77.35
2015-05-31	6538	50.7	22.867742	18.710667	15.612903	78.629032
2015-06-30	1158	20.3	23.22	18.182000000000002	14.073332999999998	73.725
2015-07-31	403	65.1	22.832258	17.93871	14.209677	74.491935
2015-08-31	180	31.6	26.316128999999997	19.936774	14.887097	62.5
2015-09-30	108	201.7	26.673333000000003	21.077333	16.62	70.06666700000001
2015-10-31	128	92.1	27.832258000000003	21.888276	17.819354999999998	72.322581
2015-11-30	209	247.2	27.04	22.194285999999998	18.85	80.3
2015-12-31	695	318.1	28.96129	23.635862	19.741935	76.322581
2016-01-31	627	175.9	27.929032	22.627143	19.16129	77.129032
2016-02-29	51	275.1	29.817240999999996	24.669286	20.555172	76.077586
2016-03-31	23	256.6	28.548386999999998	23.119332999999997	19.2	77.467742
2016-04-30	0	2.4	29.456667	23.728	18.966667	66.333333
