# Supplementary material for: Dengue forecasting in São Paulo city with generalized additive models, artificial neural networks and seasonal autoregressive integrated moving average models
Source: PLoS One. 2018 Apr 2;13(4):e0195065. doi: 10.1371/journal.pone.0195065 (PMC5880372; doi:10.1371/journal.pone.0195065)
Supplement: S1 Data — (ZIP) [file pone.0195065.s001.zip › S1/cases_std_3lags.csv]

date	cases	cases_lag1	prec_lag1	max_temp_lag1	mean_temp_lag1	min_temp_lag1	rel_hum_lag1	cases_lag2	prec_lag2	max_temp_lag2	mean_temp_lag2	min_temp_lag2	rel_hum_lag2	cases_lag3	prec_lag3	max_temp_lag3	mean_temp_lag3	min_temp_lag3	rel_hum_lag3
2000-04-30	-0.23958380716912153	-0.23841772727064006	-0.347675775498841	0.030047708166998074	0.40205053423926007	0.6929323369879439	1.0224603091025302	-0.22947778138228223	0.9861513118102629	0.32521619752088704	0.7080332954505678	1.0107710124483167	1.3172541287463062	-0.22792300818430694	1.7299989093061934	0.6002718081195988	0.8227560205293225	0.975421042149212	0.7019374761614763
2000-05-31	-0.24152727366659063	-0.23958380716912153	-1.2016892962469223	0.006864624075110972	-0.0326785241741568	-0.028500520789817924	-0.948083132886306	-0.23841772727064006	-0.347675775498841	0.030047708166998074	0.40205053423926007	0.6929323369879439	1.0224603091025302	-0.22947778138228223	0.9861513118102629	0.32521619752088704	0.7080332954505678	1.0107710124483167	1.3172541287463062
2000-06-30	-0.24230466026557826	-0.24152727366659063	-1.174375430977794	-1.3022143005688191	-1.1306159026422429	-1.0671899609411188	-1.0705705762148858	-0.23958380716912153	-1.2016892962469223	0.006864624075110972	-0.0326785241741568	-0.028500520789817924	-0.948083132886306	-0.23841772727064006	-0.347675775498841	0.030047708166998074	0.40205053423926007	0.6929323369879439	1.0224603091025302
2000-07-31	-0.24191596696608444	-0.24230466026557826	-1.1479720278843033	-0.8210253463674944	-0.986565749662202	-1.1221539718835887	-1.4367489097238932	-0.24152727366659063	-1.174375430977794	-1.3022143005688191	-1.1306159026422429	-1.0671899609411188	-1.0705705762148858	-0.23958380716912153	-1.2016892962469223	0.006864624075110972	-0.0326785241741568	-0.028500520789817924	-0.948083132886306
2000-08-31	-0.24502551336203499	-0.24191596696608444	-0.6617852260938176	-1.9572541375945396	-2.2306726894268096	-2.2610569382651153	-1.3087732067594515	-0.24230466026557826	-1.1479720278843033	-0.8210253463674944	-0.986565749662202	-1.1221539718835887	-1.4367489097238932	-0.24152727366659063	-1.174375430977794	-1.3022143005688191	-1.1306159026422429	-1.0671899609411188	-1.0705705762148858
2000-09-30	-0.24541420666152883	-0.24502551336203499	-0.47331955573683165	-1.0947416355077275	-1.475026044360226	-1.7293131203133136	-1.0250319210637893	-0.24191596696608444	-0.6617852260938176	-1.9572541375945396	-2.2306726894268096	-2.2610569382651153	-1.3087732067594515	-0.24230466026557826	-1.1479720278843033	-0.8210253463674944	-0.986565749662202	-1.1221539718835887	-1.4367489097238932
2000-10-31	-0.24502551336203499	-0.24541420666152883	-0.2475249361787035	-0.9828279991584434	-1.0108882036305238	-0.8896864395673467	0.49981553754592	-0.24502551336203499	-0.47331955573683165	-1.0947416355077275	-1.475026044360226	-1.7293131203133136	-1.0250319210637893	-0.24191596696608444	-0.6617852260938176	-1.9572541375945396	-2.2306726894268096	-2.2610569382651153	-1.3087732067594515
2000-11-30	-0.24580289996102264	-0.24502551336203499	-0.7218757296859001	1.0113027275641358	0.6060454717875026	0.41939138131187265	-0.8376225144724622	-0.24541420666152883	-0.2475249361787035	-0.9828279991584434	-1.0108882036305238	-0.8896864395673467	0.49981553754592	-0.24502551336203499	-0.47331955573683165	-1.0947416355077275	-1.475026044360226	-1.7293131203133136	-1.0250319210637893
2000-12-31	-0.24385943346355354	-0.24580289996102264	0.43441123337386917	0.29406433277904553	0.36850232186916176	0.4839842976389725	0.22290493067128608	-0.24502551336203499	-0.7218757296859001	1.0113027275641358	0.6060454717875026	0.41939138131187265	-0.8376225144724622	-0.24541420666152883	-0.2475249361787035	-0.9828279991584434	-1.0108882036305238	-0.8896864395673467	0.49981553754592
2001-01-31	-0.2271456215853193	-0.24385943346355354	1.014375639255029	0.7842567955949232	0.7943482329996323	0.7095495294245627	0.24129548710918652	-0.24580289996102264	0.43441123337386917	0.29406433277904553	0.36850232186916176	0.4839842976389725	0.22290493067128608	-0.24502551336203499	-0.7218757296859001	1.0113027275641358	0.6060454717875026	0.41939138131187265	-0.8376225144724622
2001-02-28	-0.21937175559544292	-0.2271456215853193	0.05383804395734656	1.5932700595496716	1.4542197639814387	1.286030906048606	-0.4803183514708274	-0.24385943346355354	1.014375639255029	0.7842567955949232	0.7943482329996323	0.7095495294245627	0.24129548710918652	-0.24580289996102264	0.43441123337386917	0.29406433277904553	0.36850232186916176	0.4839842976389725	0.22290493067128608
2001-03-31	-0.18788759833644353	-0.21937175559544292	1.382202358212625	1.4796542592930273	1.4570218784196503	1.3982869040296237	0.6301264113692754	-0.2271456215853193	0.05383804395734656	1.5932700595496716	1.4542197639814387	1.286030906048606	-0.4803183514708274	-0.24385943346355354	1.014375639255029	0.7842567955949232	0.7943482329996323	0.7095495294245627	0.24129548710918652
2001-04-30	-0.15990168077288855	-0.18788759833644353	0.00194169994600269	1.5006250966146295	1.3032528083159933	1.141590985259151	-0.05120334086177474	-0.21937175559544292	1.382202358212625	1.4796542592930273	1.4570218784196503	1.3982869040296237	0.6301264113692754	-0.2271456215853193	0.05383804395734656	1.5932700595496716	1.4542197639814387	1.286030906048606	-0.4803183514708274
2001-05-31	-0.1909971447323941	-0.15990168077288855	-0.9595063575273172	0.8239680206694067	0.8026719638413072	0.7666437870891624	-1.092872847900174	-0.18788759833644353	0.00194169994600269	1.5006250966146295	1.3032528083159933	1.141590985259151	-0.05120334086177474	-0.21937175559544292	1.382202358212625	1.4796542592930273	1.4570218784196503	1.3982869040296237	0.6301264113692754
2001-06-30	-0.23025516798126985	-0.1909971447323941	-0.4751404800881069	-1.3413600253717977	-0.9593577300773972	-0.6952253459328644	0.3218640941766863	-0.15990168077288855	-0.9595063575273172	0.8239680206694067	0.8026719638413072	0.7666437870891624	-1.092872847900174	-0.18788759833644353	0.00194169994600269	1.5006250966146295	1.3032528083159933	1.141590985259151	-0.05120334086177474
2001-07-31	-0.23608556747367715	-0.23025516798126985	-1.0359851802808768	-1.3495808136534744	-1.2848655508881053	-1.1327208039779073	0.18670739332542294	-0.1909971447323941	-0.4751404800881069	-1.3413600253717977	-0.9593577300773972	-0.6952253459328644	0.3218640941766863	-0.15990168077288855	-0.9595063575273172	0.8239680206694067	0.8026719638413072	0.7666437870891624	-1.092872847900174
2001-08-31	-0.23997250046861535	-0.23608556747367715	-0.8857589213006706	-1.1182293130934948	-1.388449850107329	-1.5823165864563016	-0.39099241931281176	-0.23025516798126985	-1.0359851802808768	-1.3495808136534744	-1.2848655508881053	-1.1327208039779073	0.18670739332542294	-0.1909971447323941	-0.4751404800881069	-1.3413600253717977	-0.9593577300773972	-0.6952253459328644	0.3218640941766863
2001-09-30	-0.24502551336203499	-0.23997250046861535	-0.9604168197029549	-0.45014090113344746	-0.8154249958406531	-1.0135042565324275	-1.3893418138269575	-0.23608556747367715	-0.8857589213006706	-1.1182293130934948	-1.388449850107329	-1.5823165864563016	-0.39099241931281176	-0.23025516798126985	-1.0359851802808768	-1.3495808136534744	-1.2848655508881053	-1.1327208039779073	0.18670739332542294
2001-10-31	-0.24541420666152883	-0.24502551336203499	-0.4532893878728041	-0.8412506779663604	-0.8702654198967442	-0.798548651976199	0.08535463625267439	-0.23997250046861535	-0.9604168197029549	-0.45014090113344746	-0.8154249958406531	-1.0135042565324275	-1.3893418138269575	-0.23608556747367715	-0.8857589213006706	-1.1182293130934948	-1.388449850107329	-1.5823165864563016	-0.39099241931281176
2001-11-30	-0.24580289996102264	-0.24541420666152883	0.6010258115155526	0.24274012680712542	-0.12092290328715695	-0.2670180171971109	-0.648461512552159	-0.24502551336203499	-0.4532893878728041	-0.8412506779663604	-0.8702654198967442	-0.798548651976199	0.08535463625267439	-0.23997250046861535	-0.9604168197029549	-0.45014090113344746	-0.8154249958406531	-1.0135042565324275	-1.3893418138269575
2001-12-31	-0.24230466026557826	-0.24580289996102264	0.4271275359687681	0.44238356600629325	0.44762032915952965	0.5249305243474246	0.2554826491271264	-0.24541420666152883	0.6010258115155526	0.24274012680712542	-0.12092290328715695	-0.2670180171971109	-0.648461512552159	-0.24502551336203499	-0.4532893878728041	-0.8412506779663604	-0.8702654198967442	-0.798548651976199	0.08535463625267439
2002-01-31	-0.16650946686428347	-0.24230466026557826	0.4435158551302453	0.24013025001760618	0.47996877358474255	0.6226298363938836	0.5075221226238327	-0.24580289996102264	0.4271275359687681	0.44238356600629325	0.44762032915952965	0.5249305243474246	0.2554826491271264	-0.24541420666152883	0.6010258115155526	0.24274012680712542	-0.12092290328715695	-0.2670180171971109	-0.648461512552159
2002-02-28	0.05737787364415653	-0.16650946686428347	1.3339478629038315	0.6929167710546408	0.93043487906832	1.0073771204886721	0.5022675538216999	-0.24230466026557826	0.4435158551302453	0.24013025001760618	0.47996877358474255	0.6226298363938836	0.5075221226238327	-0.24580289996102264	0.4271275359687681	0.44238356600629325	0.44762032915952965	0.5249305243474246	0.2554826491271264
2002-03-31	0.01773115709578695	0.05737787364415653	0.3114988396627913	0.21557103436373298	0.5227641313420059	0.779852030018623	1.2525934387855726	-0.16650946686428347	1.3339478629038315	0.6929167710546408	0.93043487906832	1.0073771204886721	0.5022675538216999	-0.24230466026557826	0.4435158551302453	0.24013025001760618	0.47996877358474255	0.6226298363938836	0.5075221226238327
2002-04-30	0.013066837501861115	0.01773115709578695	1.7136105901447163	1.5750021355429413	1.4920969538052433	1.242571257658891	-0.5065907611119317	0.05737787364415653	0.3114988396627913	0.21557103436373298	0.5227641313420059	0.779852030018623	1.2525934387855726	-0.16650946686428347	1.3339478629038315	0.6929167710546408	0.93043487906832	1.0073771204886721	0.5022675538216999
2002-05-31	-0.10937155183869202	0.013066837501861115	-0.7719511493459689	0.9601520549373327	1.0193376418490823	1.0017527302405471	-0.6766021457543131	0.01773115709578695	1.7136105901447163	1.5750021355429413	1.4920969538052433	1.242571257658891	-0.5065907611119317	0.05737787364415653	0.3114988396627913	0.21557103436373298	0.5227641313420059	0.779852030018623	1.2525934387855726
2002-06-30	-0.2112091963060727	-0.10937155183869202	-0.41231858996911147	-0.5519200283251701	-0.41636355811381454	-0.18776776711785165	0.14496360800485117	0.013066837501861115	-0.7719511493459689	0.9601520549373327	1.0193376418490823	1.0017527302405471	-0.6766021457543131	0.01773115709578695	1.7136105901447163	1.5750021355429413	1.4920969538052433	1.242571257658891	-0.5065907611119317
2002-07-31	-0.23802903397114625	-0.2112091963060727	-1.2472124050288032	-0.415170493785739	-0.4458805334149916	-0.4234310657685413	-1.1055421054228638	-0.10937155183869202	-0.41231858996911147	-0.5519200283251701	-0.41636355811381454	-0.18776776711785165	0.14496360800485117	0.013066837501861115	-0.7719511493459689	0.9601520549373327	1.0193376418490823	1.0017527302405471	-0.6766021457543131
2002-08-31	-0.23841772727064006	-0.23802903397114625	-1.0505525750910785	-1.5657960805514923	-1.7363775218923172	-1.588707722873943	0.8210387914337622	-0.2112091963060727	-1.2472124050288032	-0.415170493785739	-0.4458805334149916	-0.4234310657685413	-1.1055421054228638	-0.10937155183869202	-0.41231858996911147	-0.5519200283251701	-0.41636355811381454	-0.18776776711785165	0.14496360800485117
2002-09-30	-0.24191596696608444	-0.23841772727064006	-0.8365939638162394	0.2962393649391876	-0.12471049646374016	-0.3117563683718542	-0.6204377247668679	-0.23802903397114625	-1.0505525750910785	-1.5657960805514923	-1.7363775218923172	-1.588707722873943	0.8210387914337622	-0.2112091963060727	-1.2472124050288032	-0.415170493785739	-0.4458805334149916	-0.4234310657685413	-1.1055421054228638
2002-10-31	-0.24463682006254117	-0.24191596696608444	-0.76011514106268	-0.702370202489675	-1.0536621744024	-1.1446083414897967	-0.44674809852603226	-0.23841772727064006	-0.8365939638162394	0.2962393649391876	-0.12471049646374016	-0.3117563683718542	-0.6204377247668679	-0.23802903397114625	-1.0505525750910785	-1.5657960805514923	-1.7363775218923172	-1.588707722873943	0.8210387914337622
2002-11-30	-0.24463682006254117	-0.24463682006254117	-0.12188115594071271	1.6885248992742343	1.0995287725826393	0.5663875189176347	-1.8867651329398405	-0.24191596696608444	-0.76011514106268	-0.702370202489675	-1.0536621744024	-1.1446083414897967	-0.44674809852603226	-0.23841772727064006	-0.8365939638162394	0.2962393649391876	-0.12471049646374016	-0.3117563683718542	-0.6204377247668679
2002-12-31	-0.24074988706760297	-0.24463682006254117	0.8031484145071026	0.6689072799136238	0.6041785137691063	0.5130429868355367	-0.7707154822318084	-0.24463682006254117	-0.12188115594071271	1.6885248992742343	1.0995287725826393	0.5663875189176347	-1.8867651329398405	-0.24191596696608444	-0.76011514106268	-0.702370202489675	-1.0536621744024	-1.1446083414897967	-0.44674809852603226
2003-01-31	-0.20226925041771485	-0.24074988706760297	0.8832690859632127	1.1848490168946537	1.1203609544065065	1.0265505297415982	-0.6291950498573775	-0.24463682006254117	0.8031484145071026	0.6689072799136238	0.6041785137691063	0.5130429868355367	-0.7707154822318084	-0.24463682006254117	-0.12188115594071271	1.6885248992742343	1.0995287725826393	0.5663875189176347	-1.8867651329398405
2003-02-28	-0.10898285853919819	-0.20226925041771485	1.628937607810418	0.49196839346071186	0.9068970339168031	1.0597845183635852	0.6774166618493511	-0.24074988706760297	0.8832690859632127	1.1848490168946537	1.1203609544065065	1.0265505297415982	-0.6291950498573775	-0.24463682006254117	0.8031484145071026	0.6689072799136238	0.6041785137691063	0.5130429868355367	-0.7707154822318084
2003-03-31	-0.016862546559162982	-0.10898285853919819	-0.26300279316454284	2.14420081118348	2.0048763476503515	1.804444435685826	-1.7143058585326918	-0.20226925041771485	1.628937607810418	0.49196839346071186	0.9068970339168031	1.0597845183635852	0.6774166618493511	-0.24074988706760297	0.8832690859632127	1.1848490168946537	1.1203609544065065	1.0265505297415982	-0.6291950498573775
2003-04-30	-0.11636803122958075	-0.016862546559162982	-0.10731376113051094	0.5976619313300809	0.7672932771337655	0.921735733991772	-0.09148764439552771	-0.10898285853919819	-0.26300279316454284	2.14420081118348	2.0048763476503515	1.804444435685826	-1.7143058585326918	-0.20226925041771485	1.628937607810418	0.49196839346071186	0.9068970339168031	1.0597845183635852	0.6774166618493511
2003-05-31	-0.1793363457475795	-0.11636803122958075	-0.8438776612213404	0.08911457558159762	0.3363518118969318	0.40341334214214253	-0.49923449509981555	-0.016862546559162982	-0.10731376113051094	0.5976619313300809	0.7672932771337655	0.921735733991772	-0.09148764439552771	-0.10898285853919819	-0.26300279316454284	2.14420081118348	2.0048763476503515	1.804444435685826	-1.7143058585326918
2003-06-30	-0.22636823498633166	-0.1793363457475795	-0.957685433176042	-1.077778649895757	-0.9831660576911475	-0.9547057222398727	-0.7500479604586334	-0.11636803122958075	-0.8438776612213404	0.08911457558159762	0.3363518118969318	0.40341334214214253	-0.49923449509981555	-0.016862546559162982	-0.10731376113051094	0.5976619313300809	0.7672932771337655	0.921735733991772	-0.09148764439552771
2003-07-31	-0.23414210097620805	-0.22636823498633166	-1.1133744652100739	-0.5055101734251419	-0.6362666386153037	-0.6691068410142427	-0.2730002667615574	-0.1793363457475795	-0.957685433176042	-1.077778649895757	-0.9831660576911475	-0.9547057222398727	-0.7500479604586334	-0.11636803122958075	-0.8438776612213404	0.08911457558159762	0.3363518118969318	0.40341334214214253	-0.49923449509981555
2003-08-31	-0.24230466026557826	-0.23414210097620805	-1.0860605999409456	-1.0816930605734019	-1.1565885093065167	-1.2550899263715394	-1.59426608778409	-0.22636823498633166	-1.1133744652100739	-0.5055101734251419	-0.6362666386153037	-0.6691068410142427	-0.2730002667615574	-0.1793363457475795	-0.957685433176042	-1.077778649895757	-0.9831660576911475	-0.9547057222398727	-0.7500479604586334
2003-09-30	-0.24347074016405973	-0.24230466026557826	-1.028701482875776	-1.7028065218685484	-1.890591105809879	-1.910821949326092	-0.9286998247746616	-0.23414210097620805	-1.0860605999409456	-1.0816930605734019	-1.1565885093065167	-1.2550899263715394	-1.59426608778409	-0.22636823498633166	-1.1133744652100739	-0.5055101734251419	-0.6362666386153037	-0.6691068410142427	-0.2730002667615574
2003-10-31	-0.24424812676304736	-0.24347074016405973	-0.9449389627171154	-0.7590011309665076	-0.9644801227536571	-0.9319533716933681	-0.43045923929811203	-0.24230466026557826	-1.028701482875776	-1.7028065218685484	-1.890591105809879	-1.910821949326092	-0.9286998247746616	-0.23414210097620805	-1.0860605999409456	-1.0816930605734019	-1.1565885093065167	-1.2550899263715394	-1.59426608778409
2003-11-30	-0.24463682006254117	-0.24424812676304736	-0.10549283677923568	0.06266914550281362	-0.18558414716194013	-0.2746874601485308	-0.18256495469772716	-0.24347074016405973	-0.9449389627171154	-0.7590011309665076	-0.9644801227536571	-0.9319533716933681	-0.43045923929811203	-0.24230466026557826	-1.028701482875776	-1.7028065218685484	-1.890591105809879	-1.910821949326092	-0.9286998247746616
2003-12-31	-0.24463682006254117	-0.24463682006254117	-0.35495947290394186	0.15383563669797753	0.16749275586920326	0.17490832232986264	-0.01599833800486641	-0.24424812676304736	-0.10549283677923568	0.06266914550281362	-0.18558414716194013	-0.2746874601485308	-0.18256495469772716	-0.24347074016405973	-0.9449389627171154	-0.7590011309665076	-0.9644801227536571	-0.9319533716933681	-0.43045923929811203
2004-01-31	-0.23453079427570186	-0.24463682006254117	0.013777708229291771	0.827317335582179	0.820591741478796	0.8885017453697837	0.34988788196198367	-0.24463682006254117	-0.35495947290394186	0.15383563669797753	0.16749275586920326	0.17490832232986264	-0.01599833800486641	-0.24424812676304736	-0.10549283677923568	0.06266914550281362	-0.18558414716194013	-0.2746874601485308	-0.18256495469772716
2004-02-29	-0.23919511386962772	-0.23453079427570186	1.3312164763769185	0.17880178602362154	0.4012390868525585	0.6852628940365233	1.8509151643911514	-0.24463682006254117	0.013777708229291771	0.827317335582179	0.820591741478796	0.8885017453697837	0.34988788196198367	-0.24463682006254117	-0.35495947290394186	0.15383563669797753	0.16749275586920326	0.17490832232986264	-0.01599833800486641
2004-03-31	-0.23919511386962772	-0.23919511386962772	1.7964626481277393	0.25268370883439417	0.39221755319358476	0.5270710736020641	1.3884008252668085	-0.23453079427570186	1.3312164763769185	0.17880178602362154	0.4012390868525585	0.6852628940365233	1.8509151643911514	-0.24463682006254117	0.013777708229291771	0.827317335582179	0.820591741478796	0.8885017453697837	0.34988788196198367
2004-04-30	-0.24074988706760297	-0.23919511386962772	-0.06907434975373128	0.19837464842511	0.2105011447750153	0.3797662562722441	1.3955277441409912	-0.23919511386962772	1.7964626481277393	0.25268370883439417	0.39221755319358476	0.5270710736020641	1.3884008252668085	-0.23453079427570186	1.3312164763769185	0.17880178602362154	0.4012390868525585	0.6852628940365233	1.8509151643911514
2004-05-31	-0.24191596696608444	-0.24074988706760297	-0.1355380885752769	0.10124977454091931	0.3377499336474582	0.5222887172610311	1.2364340216923235	-0.23919511386962772	-0.06907434975373128	0.19837464842511	0.2105011447750153	0.3797662562722441	1.3955277441409912	-0.23919511386962772	1.7964626481277393	0.25268370883439417	0.39221755319358476	0.5270710736020641	1.3884008252668085
2004-06-30	-0.24152727366659063	-0.24191596696608444	-0.7118606457538864	-1.7067209325461934	-1.3965664207376203	-0.9674879950751566	1.7843584512162909	-0.24074988706760297	-0.1355380885752769	0.10124977454091931	0.3377499336474582	0.5222887172610311	1.2364340216923235	-0.23919511386962772	-0.06907434975373128	0.19837464842511	0.2105011447750153	0.3797662562722441	1.3955277441409912
2004-07-31	-0.24541420666152883	-0.24152727366659063	-0.6508596799861662	-1.6030717711948386	-1.5798101115243381	-1.5435010027212313	-0.08296357576916241	-0.24191596696608444	-0.7118606457538864	-1.7067209325461934	-1.3965664207376203	-0.9674879950751566	1.7843584512162909	-0.24074988706760297	-0.1355380885752769	0.10124977454091931	0.3377499336474582	0.5222887172610311	1.2364340216923235
2004-08-31	-0.24580289996102264	-0.24541420666152883	-0.37225825424105646	-2.0799110655825115	-1.882474535179589	-1.625776631097266	0.6599017944835426	-0.24152727366659063	-0.6508596799861662	-1.6030717711948386	-1.5798101115243381	-1.5435010027212313	-0.08296357576916241	-0.24191596696608444	-0.7118606457538864	-1.7067209325461934	-1.3965664207376203	-0.9674879950751566	1.7843584512162909
2004-09-30	-0.24502551336203499	-0.24580289996102264	-1.2344659345698767	-0.7880993155378	-1.2377537962567753	-1.4826146205903385	-1.1826659445408458	-0.24541420666152883	-0.37225825424105646	-2.0799110655825115	-1.882474535179589	-1.625776631097266	0.6599017944835426	-0.24152727366659063	-0.6508596799861662	-1.6030717711948386	-1.5798101115243381	-1.5435010027212313	-0.08296357576916241
2004-10-31	-0.24580289996102264	-0.24502551336203499	-1.174375430977794	0.9938608060999059	0.27065350890726014	-0.11831760296339434	-1.976091065097856	-0.24580289996102264	-1.2344659345698767	-0.7880993155378	-1.2377537962567753	-1.4826146205903385	-1.1826659445408458	-0.24541420666152883	-0.37225825424105646	-2.0799110655825115	-1.882474535179589	-1.625776631097266	0.6599017944835426
2004-11-30	-0.24619159326051646	-0.24580289996102264	-0.37225825424105646	-0.6028093896677159	-0.5278300098293968	-0.44213570979224753	0.3603970195662586	-0.24502551336203499	-1.174375430977794	0.9938608060999059	0.27065350890726014	-0.11831760296339434	-1.976091065097856	-0.24580289996102264	-1.2344659345698767	-0.7880993155378	-1.2377537962567753	-1.4826146205903385	-1.1826659445408458
2004-12-31	-0.24541420666152883	-0.24619159326051646	0.321513923594805	0.09181101679035845	0.17476139543184013	0.1894376669281441	-0.1119216925197692	-0.24580289996102264	-0.37225825424105646	-0.6028093896677159	-0.5278300098293968	-0.44213570979224753	0.3603970195662586	-0.24502551336203499	-1.174375430977794	0.9938608060999059	0.27065350890726014	-0.11831760296339434	-1.976091065097856
2005-01-31	-0.23997250046861535	-0.24541420666152883	1.1345566464391938	0.3184216996235629	0.3814888348776262	0.4283387345458215	0.8490627964038457	-0.24619159326051646	0.321513923594805	0.09181101679035845	0.17476139543184013	0.1894376669281441	-0.1119216925197692	-0.24580289996102264	-0.37225825424105646	-0.6028093896677159	-0.5278300098293968	-0.44213570979224753	0.3603970195662586
2005-02-28	-0.23686295407266478	-0.23997250046861535	1.5825040368529002	0.424115641999563	0.8054405300671501	1.0764013145489533	1.2939412962345231	-0.24541420666152883	1.1345566464391938	0.3184216996235629	0.3814888348776262	0.4283387345458215	0.8490627964038457	-0.24619159326051646	0.321513923594805	0.09181101679035845	0.17476139543184013	0.1894376669281441	-0.1119216925197692
2005-03-31	-0.23491948757519568	-0.23686295407266478	-0.3494966998501161	0.7515423217337535	0.6740305048028538	0.6284273884384309	-0.06215010581730643	-0.23997250046861535	1.5825040368529002	0.424115641999563	0.8054405300671501	1.0764013145489533	1.2939412962345231	-0.24541420666152883	1.1345566464391938	0.3184216996235629	0.3814888348776262	0.4283387345458215	0.8490627964038457
2005-04-30	-0.22753431488481313	-0.23491948757519568	1.3503361820653086	0.5754791921390733	0.7951596803863339	0.971586518799127	0.46198325028794374	-0.23686295407266478	-0.3494966998501161	0.7515423217337535	0.6740305048028538	0.6284273884384309	-0.06215010581730643	-0.23997250046861535	1.5825040368529002	0.424115641999563	0.8054405300671501	1.0764013145489533	1.2939412962345231
2005-05-31	-0.22986647468177604	-0.22753431488481313	-0.04631279536279093	0.5340718707567098	0.7051028591000398	0.8300439871525723	0.11974215556113002	-0.23491948757519568	1.3503361820653086	0.5754791921390733	0.7951596803863339	0.971586518799127	0.46198325028794374	-0.23686295407266478	-0.3494966998501161	0.7515423217337535	0.6740305048028538	0.6284273884384309	-0.06215010581730643
2005-06-30	-0.23530818087468952	-0.22986647468177604	0.5527713162067589	-0.46710388674541814	-0.3779454033655415	-0.3820588689659138	-0.4067559085344334	-0.22753431488481313	-0.04631279536279093	0.5340718707567098	0.7051028591000398	0.8300439871525723	0.11974215556113002	-0.23491948757519568	1.3503361820653086	0.5754791921390733	0.7951596803863339	0.971586518799127	0.46198325028794374
2005-07-31	-0.23297602107772658	-0.23530818087468952	-0.9822679119182576	-0.9181069380420634	-0.7883520078106366	-0.7311859394088289	-0.14087959208558373	-0.22986647468177604	0.5527713162067589	-0.46710388674541814	-0.3779454033655415	-0.3820588689659138	-0.4067559085344334	-0.22753431488481313	-0.04631279536279093	0.5340718707567098	0.7051028591000398	0.8300439871525723	0.11974215556113002
2005-08-31	-0.23647426077317096	-0.23297602107772658	-1.134315095249739	-1.5997224562820662	-1.5012695528393898	-1.4365983591330675	-0.6239406982400277	-0.23530818087468952	-0.9822679119182576	-0.9181069380420634	-0.7883520078106366	-0.7311859394088289	-0.14087959208558373	-0.22986647468177604	0.5527713162067589	-0.46710388674541814	-0.3779454033655415	-0.3820588689659138	-0.4067559085344334
2005-09-30	-0.24347074016405973	-0.23647426077317096	-1.1725545066265188	-0.06259725476804394	-0.4734496156354298	-0.7821446427122928	-1.9568246024030747	-0.23297602107772658	-1.134315095249739	-1.5997224562820662	-1.5012695528393898	-1.4365983591330675	-0.6239406982400277	-0.23530818087468952	-0.9822679119182576	-0.9181069380420634	-0.7883520078106366	-0.7311859394088289	-0.14087959208558373
2005-10-31	-0.24502551336203499	-0.24347074016405973	0.0046730864729156345	-1.1742947412988223	-1.0366087793493703	-0.8527031216141089	1.075355230265743	-0.23647426077317096	-1.1725545066265188	-0.06259725476804394	-0.4734496156354298	-0.7821446427122928	-1.9568246024030747	-0.23297602107772658	-1.134315095249739	-1.5997224562820662	-1.5012695528393898	-1.4365983591330675	-0.6239406982400277
2005-11-30	-0.24541420666152883	-0.24502551336203499	0.30785699096024083	0.18663101188554254	0.19697366684208265	0.2966810865916498	1.059241421978328	-0.24347074016405973	0.0046730864729156345	-1.1742947412988223	-1.0366087793493703	-0.8527031216141089	1.075355230265743	-0.23647426077317096	-1.1725545066265188	-0.06259725476804394	-0.4734496156354298	-0.7821446427122928	-1.9568246024030747
2005-12-31	-0.24385943346355354	-0.24541420666152883	-0.2930480449605842	-0.041676171762174336	0.0075793306699620385	0.08112912390357488	0.3857935229504818	-0.24502551336203499	0.30785699096024083	0.18663101188554254	0.19697366684208265	0.2966810865916498	1.059241421978328	-0.24347074016405973	0.0046730864729156345	-1.1742947412988223	-1.0366087793493703	-0.8527031216141089	1.075355230265743
2006-01-31	-0.23258732777823277	-0.24385943346355354	0.818626271492942	0.23099608576092556	0.21401825548936515	0.21870914304616892	0.3779118869320609	-0.24541420666152883	-0.2930480449605842	-0.041676171762174336	0.0075793306699620385	0.08112912390357488	0.3857935229504818	-0.24502551336203499	0.30785699096024083	0.18663101188554254	0.19697366684208265	0.2966810865916498	1.059241421978328
2006-02-28	-0.22248130199139346	-0.23258732777823277	1.9093599579068032	1.3805780454161767	1.3238149270302808	1.2579101435617324	-0.22635223170463692	-0.24385943346355354	0.818626271492942	0.23099608576092556	0.21401825548936515	0.21870914304616892	0.3779118869320609	-0.24541420666152883	-0.2930480449605842	-0.041676171762174336	0.0075793306699620385	0.08112912390357488	0.3857935229504818
2006-03-31	-0.12958360341237063	-0.22248130199139346	0.25231879824634645	0.9523507400330167	1.2605253856887806	1.4081931852895317	1.0741917713472955	-0.23258732777823277	1.9093599579068032	1.3805780454161767	1.3238149270302808	1.2579101435617324	-0.22635223170463692	-0.24385943346355354	0.818626271492942	0.23099608576092556	0.21401825548936515	0.21870914304616892	0.3779118869320609
2006-04-30	-0.039795451229298326	-0.12958360341237063	4.275651152388961	0.9512792019649093	0.9247534893034437	1.034219576441768	2.0751059010430684	-0.22248130199139346	0.25231879824634645	0.9523507400330167	1.2605253856887806	1.4081931852895317	1.0741917713472955	-0.23258732777823277	1.9093599579068032	1.3805780454161767	1.3238149270302808	1.2579101435617324	-0.22635223170463692
2006-05-31	-0.08488387397058139	-0.039795451229298326	-0.7938022415612717	-0.13066763079719762	-0.009474064383069226	0.13528319729023408	0.21566551007602972	-0.12958360341237063	4.275651152388961	0.9512792019649093	0.9247534893034437	1.034219576441768	2.0751059010430684	-0.22248130199139346	0.25231879824634645	0.9523507400330167	1.2605253856887806	1.4081931852895317	1.0741917713472955
2006-06-30	-0.21742828909797382	-0.08488387397058139	-1.12247908696645	-1.6767093719998958	-1.484765929116574	-1.261481062789181	0.2903373329182383	-0.039795451229298326	-0.7938022415612717	-0.13066763079719762	-0.009474064383069226	0.13528319729023408	0.21566551007602972	-0.12958360341237063	4.275651152388961	0.9512792019649093	0.9247534893034437	1.034219576441768	2.0751059010430684
2006-07-31	-0.23219863447873895	-0.21742828909797382	-1.0387165668077896	-1.3751994321764973	-1.3950152352681575	-1.2912213041364244	-0.37616304187171345	-0.08488387397058139	-1.12247908696645	-1.6767093719998958	-1.484765929116574	-1.261481062789181	0.2903373329182383	-0.039795451229298326	-0.7938022415612717	-0.13066763079719762	-0.009474064383069226	0.13528319729023408	0.21566551007602972
2006-08-31	-0.23530818087468952	-0.23219863447873895	-0.6126202686093865	-0.7894042539325596	-1.0386288010867044	-1.330505256849463	-1.2982642863399658	-0.21742828909797382	-1.0387165668077896	-1.3751994321764973	-1.3950152352681575	-1.2912213041364244	-0.37616304187171345	-0.08488387397058139	-1.12247908696645	-1.6767093719998958	-1.484765929116574	-1.261481062789181	0.2903373329182383
2006-09-30	-0.2430820468645659	-0.23530818087468952	-1.2062416071251105	-0.3966416630013838	-0.7218145801590564	-0.9930529369969737	-2.054908076836386	-0.23219863447873895	-0.6126202686093865	-0.7894042539325596	-1.0386288010867044	-1.330505256849463	-1.2982642863399658	-0.21742828909797382	-1.0387165668077896	-1.3751994321764973	-1.3950152352681575	-1.2912213041364244	-0.37616304187171345
2006-10-31	-0.24385943346355354	-0.2430820468645659	-0.5516193028416664	-0.6295590087337478	-0.8808888806963906	-0.9438409092052568	-0.7978635809450078	-0.23530818087468952	-1.2062416071251105	-0.3966416630013838	-0.7218145801590564	-0.9930529369969737	-2.054908076836386	-0.23219863447873895	-0.6126202686093865	-0.7894042539325596	-1.0386288010867044	-1.330505256849463	-1.2982642863399658
2006-11-30	-0.24463682006254117	-0.24385943346355354	-0.34494438897192803	-0.06259725476804394	-0.1533887664556652	-0.0024248110062385945	0.41469321699265715	-0.2430820468645659	-0.5516193028416664	-0.6295590087337478	-0.8808888806963906	-0.9438409092052568	-0.7978635809450078	-0.23530818087468952	-1.2062416071251105	-0.3966416630013838	-0.7218145801590564	-0.9930529369969737	-2.054908076836386
2006-12-31	-0.24269335356507207	-0.24463682006254117	0.8413878258838823	0.13900359202326262	0.14456800429874989	0.21453344736949262	0.22833455041392717	-0.24385943346355354	-0.34494438897192803	-0.06259725476804394	-0.1533887664556652	-0.0024248110062385945	0.41469321699265715	-0.2430820468645659	-0.5516193028416664	-0.6295590087337478	-0.8808888806963906	-0.9438409092052568	-0.7978635809450078
2007-01-31	-0.21626220919949235	-0.24269335356507207	1.5770412637990743	0.8142687606478534	0.8725369548073482	1.0623407351798912	0.873583610715977	-0.24463682006254117	0.8413878258838823	0.13900359202326262	0.14456800429874989	0.21453344736949262	0.22833455041392717	-0.24385943346355354	-0.34494438897192803	-0.06259725476804394	-0.1533887664556652	-0.0024248110062385945	0.41469321699265715
2007-02-28	-0.1948840777273323	-0.21626220919949235	0.6847883316742129	0.45282226415110255	0.9277292157406718	1.2412929511251134	1.0697505595825998	-0.24269335356507207	1.5770412637990743	0.8142687606478534	0.8725369548073482	1.0623407351798912	0.873583610715977	-0.24463682006254117	0.8413878258838823	0.13900359202326262	0.14456800429874989	0.21453344736949262	0.22833455041392717
2007-03-31	-0.011809533665743329	-0.1948840777273323	1.343962946835845	1.4839881433480329	1.321331520609585	1.0883617622909159	-0.3045437512488137	-0.21626220919949235	0.6847883316742129	0.45282226415110255	0.9277292157406718	1.2412929511251134	1.0697505595825998	-0.24269335356507207	1.5770412637990743	0.8142687606478534	0.8725369548073482	1.0623407351798912	0.873583610715977
2007-04-30	0.30536419872121334	-0.011809533665743329	0.4289484603200435	1.7837797389987913	1.4709938701664877	1.2617446669118173	-0.9392087451941473	-0.1948840777273323	1.343962946835845	1.4839881433480329	1.321331520609585	1.0883617622909159	-0.3045437512488137	-0.21626220919949235	0.6847883316742129	0.45282226415110255	0.9277292157406718	1.2412929511251134	1.0697505595825998
2007-05-31	0.24395065740118987	0.30536419872121334	-0.12279161811635039	0.3857526375294621	0.5370820890289082	0.7428687120653853	0.7712965246779129	-0.011809533665743329	0.4289484603200435	1.7837797389987913	1.4709938701664877	1.2617446669118173	-0.9392087451941473	-0.1948840777273323	1.343962946835845	1.4839881433480329	1.321331520609585	1.0883617622909159	-0.3045437512488137
2007-06-30	-0.1614564539708638	0.24395065740118987	-0.7218757296859001	-1.3035192389635788	-1.18256153532345	-1.045460334871887	0.34638490848881764	0.30536419872121334	-0.12279161811635039	0.3857526375294621	0.5370820890289082	0.7428687120653853	0.7712965246779129	-0.011809533665743329	0.4289484603200435	1.7837797389987913	1.4709938701664877	1.2617446669118173	-0.9392087451941473
2007-07-31	-0.21354135610303562	-0.1614564539708638	-0.9795365253913447	-0.5270841301350231	-0.8196633931209596	-1.0349786967964045	-1.5833486427751717	0.24395065740118987	-0.7218757296859001	-1.3035192389635788	-1.18256153532345	-1.045460334871887	0.34638490848881764	0.30536419872121334	-0.12279161811635039	0.3857526375294621	0.5370820890289082	0.7428687120653853	0.7712965246779129
2007-08-31	-0.22792300818430694	-0.21354135610303562	0.09116699315848893	-1.6688801461379748	-1.7179801015812097	-1.712696324127945	-0.8131014829755416	-0.1614564539708638	-0.9795365253913447	-0.5270841301350231	-0.8196633931209596	-1.0349786967964045	-1.5833486427751717	0.24395065740118987	-0.7218757296859001	-1.3035192389635788	-1.18256153532345	-1.045460334871887	0.34638490848881764
2007-09-30	-0.23414210097620805	-0.22792300818430694	-1.259048413312092	-0.37054410862610015	-0.8887441946228493	-1.1387707680689576	-1.7816757115602062	-0.21354135610303562	0.09116699315848893	-1.6688801461379748	-1.7179801015812097	-1.712696324127945	-0.8131014829755416	-0.1614564539708638	-0.9795365253913447	-0.5270841301350231	-0.8196633931209596	-1.0349786967964045	-1.5833486427751717
2007-10-31	-0.23336471437722042	-0.23414210097620805	-1.1161058517369868	0.6284566167158857	-0.04442039850369239	-0.4234310657685413	-1.898266587848281	-0.22792300818430694	-1.259048413312092	-0.37054410862610015	-0.8887441946228493	-1.1387707680689576	-1.7816757115602062	-0.21354135610303562	0.09116699315848893	-1.6688801461379748	-1.7179801015812097	-1.712696324127945	-0.8131014829755416
2007-11-30	-0.21742828909797382	-0.23336471437722042	-0.2639132553401805	0.8025251241082859	0.3008649322044955	0.13945889296691039	-0.2841514026042015	-0.23414210097620805	-1.1161058517369868	0.6284566167158857	-0.04442039850369239	-0.4234310657685413	-1.898266587848281	-0.22792300818430694	-1.259048413312092	-0.37054410862610015	-0.8887441946228493	-1.1387707680689576	-1.7816757115602062
2007-12-31	-0.20537879681366542	-0.21742828909797382	0.7430579109150202	-0.08752012188406641	-0.10173164840084101	0.037541486359984166	0.5993584937660533	-0.23336471437722042	-0.2639132553401805	0.8025251241082859	0.3008649322044955	0.13945889296691039	-0.2841514026042015	-0.23414210097620805	-1.1161058517369868	0.6284566167158857	-0.04442039850369239	-0.4234310657685413	-1.898266587848281
2008-01-31	-0.21004311640759124	-0.20537879681366542	0.8432087502351577	0.9695471259716396	0.8925576892445137	0.8105294055730533	-0.18081357655354027	-0.21742828909797382	0.7430579109150202	-0.08752012188406641	-0.10173164840084101	0.037541486359984166	0.5993584937660533	-0.23336471437722042	-0.2639132553401805	0.8025251241082859	0.3008649322044955	0.13945889296691039	-0.2841514026042015
2008-02-29	-0.20615618341265304	-0.21004311640759124	1.6407736160937072	0.14357047189828817	0.4269412110546004	0.7184968826585102	0.983927383712958	-0.20537879681366542	0.8432087502351577	0.9695471259716396	0.8925576892445137	0.8105294055730533	-0.18081357655354027	-0.21742828909797382	0.7430579109150202	-0.08752012188406641	-0.10173164840084101	0.037541486359984166	0.5993584937660533
2008-03-31	-0.2069335700116407	-0.20615618341265304	0.8923737077195889	0.8022549136781246	0.8743284293479116	0.9397188044885061	0.7668029713789037	-0.21004311640759124	1.6407736160937072	0.14357047189828817	0.4269412110546004	0.7184968826585102	0.983927383712958	-0.20537879681366542	0.8432087502351577	0.9695471259716396	0.8925576892445137	0.8105294055730533	-0.18081357655354027
2008-04-30	-0.16806424006225876	-0.2069335700116407	0.38706720024071334	0.43716421693389007	0.6501450163006534	0.7900776897863495	0.5197824211875022	-0.20615618341265304	0.8923737077195889	0.8022549136781246	0.8743284293479116	0.9397188044885061	0.7668029713789037	-0.21004311640759124	1.6407736160937072	0.14357047189828817	0.4269412110546004	0.7184968826585102	0.983927383712958
2008-05-31	-0.21393004940252944	-0.16806424006225876	-0.37954195164615745	-0.1293190056861841	0.20467507834429322	0.34925887250423254	0.3423565650093623	-0.2069335700116407	0.38706720024071334	0.43716421693389007	0.6501450163006534	0.7900776897863495	0.5197824211875022	-0.20615618341265304	0.8923737077195889	0.8022549136781246	0.8743284293479116	0.9397188044885061	0.7668029713789037
2008-06-30	-0.23530818087468952	-0.21393004940252944	-0.5279472862750885	-1.3674575797470814	-1.1939243148532028	-1.0710248805424547	-0.5118453299140707	-0.16806424006225876	-0.37954195164615745	-0.1293190056861841	0.20467507834429322	0.34925887250423254	0.3423565650093623	-0.2069335700116407	0.38706720024071334	0.43716421693389007	0.6501450163006534	0.7900776897863495	0.5197824211875022
2008-07-31	-0.24036119376810916	-0.23530818087468952	-0.5470669919634783	-1.5194735990839707	-1.4931437564506977	-1.3387714541839801	0.7930150036484711	-0.21393004940252944	-0.5279472862750885	-1.3674575797470814	-1.1939243148532028	-1.0710248805424547	-0.5118453299140707	-0.16806424006225876	-0.37954195164615745	-0.1293190056861841	0.20467507834429322	0.34925887250423254	0.3423565650093623
2008-08-31	-0.2411385803670968	-0.24036119376810916	-1.259048413312092	-0.8024528288668853	-1.293487022114564	-1.6168288816120675	-2.2125423174982335	-0.23530818087468952	-0.5470669919634783	-1.5194735990839707	-1.4931437564506977	-1.3387714541839801	0.7930150036484711	-0.21393004940252944	-0.5279472862750885	-1.3674575797470814	-1.1939243148532028	-1.0710248805424547	-0.5118453299140707
2008-09-30	-0.24502551336203499	-0.2411385803670968	-0.5443356054365655	-0.5297372891341638	-0.7245202434867047	-0.8141007210517522	-0.7325330930928249	-0.24036119376810916	-1.259048413312092	-0.8024528288668853	-1.293487022114564	-1.6168288816120675	-2.2125423174982335	-0.23530818087468952	-0.5470669919634783	-1.5194735990839707	-1.4931437564506977	-1.3387714541839801	0.7930150036484711
2008-10-31	-0.24463682006254117	-0.24502551336203499	-0.8593555182071797	-1.1271021660659182	-1.1506727014077092	-1.0455455288907232	-0.3906421002470184	-0.2411385803670968	-0.5443356054365655	-0.5297372891341638	-0.7245202434867047	-0.8141007210517522	-0.7325330930928249	-0.24036119376810916	-1.259048413312092	-0.8024528288668853	-1.293487022114564	-1.6168288816120675	-2.2125423174982335
2008-11-30	-0.24385943346355354	-0.24463682006254117	0.21043753816701624	0.21403310014895488	0.09254101720254652	0.06787808583907248	0.530291558791777	-0.24502551336203499	-0.8593555182071797	-1.1271021660659182	-1.1506727014077092	-1.0455455288907232	-0.3906421002470184	-0.2411385803670968	-0.5443356054365655	-0.5297372891341638	-0.7245202434867047	-0.8141007210517522	-0.7325330930928249
2008-12-31	-0.24152727366659063	-0.24385943346355354	0.24412463866560785	0.02034844814544475	0.05957905984361498	0.20925022944795907	0.9740022560082022	-0.24463682006254117	0.21043753816701624	0.21403310014895488	0.09254101720254652	0.06787808583907248	0.530291558791777	-0.24502551336203499	-0.8593555182071797	-1.1271021660659182	-1.1506727014077092	-1.0455455288907232	-0.3906421002470184
2009-01-31	-0.2271456215853193	-0.24152727366659063	0.7457892974419329	0.39149420466374885	0.2811146802295632	0.20976139356097065	0.6493928740640538	-0.24385943346355354	0.24412463866560785	0.02034844814544475	0.05957905984361498	0.20925022944795907	0.9740022560082022	-0.24463682006254117	0.21043753816701624	0.21403310014895488	0.09254101720254652	0.06787808583907248	0.530291558791777
2009-02-28	-0.2088770365091098	-0.2271456215853193	1.9439575205810327	0.3954086153413939	0.7643171313438823	0.8833885192346703	2.1031296888283597	-0.24152727366659063	0.7457892974419329	0.39149420466374885	0.2811146802295632	0.20976139356097065	0.6493928740640538	-0.24385943346355354	0.24412463866560785	0.02034844814544475	0.05957905984361498	0.20925022944795907	0.9740022560082022
2009-03-31	-0.18983106483391263	-0.2088770365091098	0.5636968623144102	1.2282821074899586	1.3201334300753167	1.3062999500088779	0.5118382359496466	-0.2271456215853193	1.9439575205810327	0.3954086153413939	0.7643171313438823	0.8833885192346703	2.1031296888283597	-0.24152727366659063	0.7457892974419329	0.39149420466374885	0.2811146802295632	0.20976139356097065	0.6493928740640538
2009-04-30	-0.1649546936663082	-0.18983106483391263	-0.11459745853561182	0.9871192985713678	1.2883943050572764	1.3303583446766882	0.8674209923080846	-0.2088770365091098	0.5636968623144102	1.2282821074899586	1.3201334300753167	1.3062999500088779	0.5118382359496466	-0.2271456215853193	1.9439575205810327	0.3954086153413939	0.7643171313438823	0.8833885192346703	2.1031296888283597
2009-05-31	-0.21198658290506034	-0.1649546936663082	-0.6253667390683131	-0.29921179111668195	-0.09354798134581066	0.09448397979568085	1.306740647446239	-0.18983106483391263	-0.11459745853561182	0.9871192985713678	1.2883943050572764	1.3303583446766882	0.8674209923080846	-0.2088770365091098	0.5636968623144102	1.2282821074899586	1.3201334300753167	1.3062999500088779	0.5118382359496466
2009-06-30	-0.23297602107772658	-0.21198658290506034	-0.8038173254932853	-0.4417522425995001	-0.3983137811533921	-0.4317622483081233	1.2722380201992336	-0.1649546936663082	-0.6253667390683131	-0.29921179111668195	-0.09354798134581066	0.09448397979568085	1.306740647446239	-0.18983106483391263	-0.11459745853561182	0.9871192985713678	1.2883943050572764	1.3303583446766882	0.8674209923080846
2009-07-31	-0.23919511386962772	-0.23297602107772658	-0.8056382498445606	-1.9811386361862764	-1.9928724763311818	-1.9701316477316584	1.0739387510672884	-0.21198658290506034	-0.8038173254932853	-0.4417522425995001	-0.3983137811533921	-0.4317622483081233	1.2722380201992336	-0.1649546936663082	-0.6253667390683131	-0.29921179111668195	-0.09354798134581066	0.09448397979568085	1.306740647446239
2009-08-31	-0.24269335356507207	-0.23919511386962772	0.3770521163086994	-1.7516604058389842	-1.4376315294418947	-1.2971650728923698	2.219919072014224	-0.23297602107772658	-0.8056382498445606	-1.9811386361862764	-1.9928724763311818	-1.9701316477316584	1.0739387510672884	-0.21198658290506034	-0.8038173254932853	-0.4417522425995001	-0.3983137811533921	-0.4317622483081233	1.2722380201992336
2009-09-30	-0.24541420666152883	-0.24269335356507207	-0.3230932967566254	-0.7306856667280913	-0.966121469043865	-1.1413273811365143	-1.0040140802248176	-0.23919511386962772	0.3770521163086994	-1.7516604058389842	-1.4376315294418947	-1.2971650728923698	2.219919072014224	-0.23297602107772658	-0.8056382498445606	-1.9811386361862764	-1.9928724763311818	-1.9701316477316584	1.0739387510672884
2009-10-31	-0.24619159326051646	-0.24541420666152883	0.4908598882634011	-0.496071820181215	-0.35725747885486503	-0.19360534053869072	0.9034171993538835	-0.24269335356507207	-0.3230932967566254	-0.7306856667280913	-0.966121469043865	-1.1413273811365143	-1.0040140802248176	-0.23919511386962772	0.3770521163086994	-1.7516604058389842	-1.4376315294418947	-1.2971650728923698	2.219919072014224
2009-11-30	-0.24385943346355354	-0.24619159326051646	0.14761564804802085	-0.33270332221787996	-0.24510538554897027	-0.06505786864887823	1.292189700905544	-0.24541420666152883	0.4908598882634011	-0.496071820181215	-0.35725747885486503	-0.19360534053869072	0.9034171993538835	-0.24269335356507207	-0.3230932967566254	-0.7306856667280913	-0.966121469043865	-1.1413273811365143	-1.0040140802248176
2009-12-31	-0.24074988706760297	-0.24385943346355354	0.3552010240933969	1.4617402785892775	1.4772707407009331	1.4587623736138562	0.06182613924470561	-0.24619159326051646	0.14761564804802085	-0.33270332221787996	-0.24510538554897027	-0.06505786864887823	1.292189700905544	-0.24541420666152883	0.4908598882634011	-0.496071820181215	-0.35725747885486503	-0.19360534053869072	0.9034171993538835
2010-01-31	-0.19255191793036938	-0.24074988706760297	2.0523025194819082	0.8116588838583341	0.8538690520340073	1.0214373036064837	1.055738448505165	-0.24385943346355354	0.3552010240933969	1.4617402785892775	1.4772707407009331	1.4587623736138562	0.06182613924470561	-0.24619159326051646	0.14761564804802085	-0.33270332221787996	-0.24510538554897027	-0.06505786864887823	1.292189700905544
2010-02-28	-0.04951278371664382	-0.19255191793036938	3.1157223406266414	1.0830698897029298	1.1785293611297118	1.2745269397471004	1.5724282303128294	-0.24074988706760297	2.0523025194819082	0.8116588838583341	0.8538690520340073	1.0214373036064837	1.055738448505165	-0.24385943346355354	0.3552010240933969	1.4617402785892775	1.4772707407009331	1.4587623736138562	0.06182613924470561
2010-03-31	0.5572374567932082	-0.04951278371664382	1.4404719374534323	1.8494886053104607	1.720914633038777	1.5695241081296294	-0.6807388644438357	-0.19255191793036938	3.1157223406266414	1.0830698897029298	1.1785293611297118	1.2745269397471004	1.5724282303128294	-0.24074988706760297	2.0523025194819082	0.8116588838583341	0.8538690520340073	1.0214373036064837	1.055738448505165
2010-04-30	0.9257187047133492	0.5572374567932082	0.4207543007393049	1.009997789169376	1.0213396314222685	1.1032441667533002	0.30785220028404686	-0.04951278371664382	1.4404719374534323	1.8494886053104607	1.720914633038777	1.5695241081296294	-0.6807388644438357	-0.19255191793036938	3.1157223406266414	1.0830698897029298	1.1785293611297118	1.2745269397471004	1.5724282303128294
2010-05-31	0.5308063124276285	0.9257187047133492	-0.12552300464326321	-0.24797455407063582	0.01820321082226201	0.15377505439247768	0.22290493067128608	0.5572374567932082	0.4207543007393049	1.009997789169376	1.0213396314222685	1.1032441667533002	0.30785220028404686	-0.04951278371664382	1.4404719374534323	1.8494886053104607	1.720914633038777	1.5695241081296294	-0.6807388644438357
2010-06-30	-0.10198637914830944	0.5308063124276285	-0.6654270747963681	-1.041242397375664	-0.9047064340685432	-0.7131204486520115	0.31485814723036964	0.9257187047133492	-0.12552300464326321	-0.24797455407063582	0.01820321082226201	0.15377505439247768	0.22290493067128608	0.5572374567932082	0.4207543007393049	1.009997789169376	1.0213396314222685	1.1032441667533002	0.30785220028404686
2010-07-31	-0.189053678234925	-0.10198637914830944	-1.1397778683035649	-1.4480106259324217	-1.577014287375945	-1.5474635152251943	-0.6367847895184272	0.5308063124276285	-0.6654270747963681	-1.041242397375664	-0.9047064340685432	-0.7131204486520115	0.31485814723036964	0.9257187047133492	-0.12552300464326321	-0.24797455407063582	0.01820321082226201	0.15377505439247768	0.22290493067128608
2010-08-31	-0.21820567569696145	-0.189053678234925	-0.40776627909092344	-0.8479925900015295	-0.9301380758083503	-0.9777140510941332	-0.4277737493734049	-0.10198637914830944	-1.1397778683035649	-1.4480106259324217	-1.577014287375945	-1.5474635152251943	-0.6367847895184272	0.5308063124276285	-0.6654270747963681	-1.041242397375664	-0.9047064340685432	-0.7131204486520115	0.31485814723036964
2010-09-30	-0.23219863447873895	-0.21820567569696145	-1.2554065646095416	-0.8676961080451473	-1.2964631679044458	-1.5120140858622413	-1.902528404976676	-0.189053678234925	-0.40776627909092344	-0.8479925900015295	-0.9301380758083503	-0.9777140510941332	-0.4277737493734049	-0.10198637914830944	-1.1397778683035649	-1.4480106259324217	-1.577014287375945	-1.5474635152251943	-0.6367847895184272
2010-10-31	-0.23841772727064006	-0.23219863447873895	-0.30488405324387313	-0.12527393936641115	-0.3631284160196321	-0.4406018212019634	-0.568009750901516	-0.21820567569696145	-1.2554065646095416	-0.8676961080451473	-1.2964631679044458	-1.5120140858622413	-1.902528404976676	-0.189053678234925	-0.40776627909092344	-0.8479925900015295	-0.9301380758083503	-0.9777140510941332	-0.4277737493734049
2010-11-30	-0.23453079427570186	-0.23841772727064006	-0.6208144281901251	-0.7019786400699208	-0.8343633810762286	-0.6824430730975806	0.44271700477794834	-0.23219863447873895	-0.30488405324387313	-0.12527393936641115	-0.3631284160196321	-0.4406018212019634	-0.568009750901516	-0.21820567569696145	-1.2554065646095416	-0.8676961080451473	-1.2964631679044458	-1.5120140858622413	-1.902528404976676
2010-12-31	-0.21820567569696145	-0.23453079427570186	-0.2611818688132677	0.3938427701690094	0.19936355762079752	0.13528319729023408	-0.22956330882043793	-0.23841772727064006	-0.6208144281901251	-0.7019786400699208	-0.8343633810762286	-0.6824430730975806	0.44271700477794834	-0.23219863447873895	-0.30488405324387313	-0.12527393936641115	-0.3631284160196321	-0.4406018212019634	-0.568009750901516
2011-01-31	-0.16767554676276492	-0.21820567569696145	1.8647473113005604	0.8286222739769372	0.9777810518335859	1.0572279052960285	1.0312176341930337	-0.23453079427570186	-0.2611818688132677	0.3938427701690094	0.19936355762079752	0.13528319729023408	-0.22956330882043793	-0.23841772727064006	-0.6208144281901251	-0.7019786400699208	-0.8343633810762286	-0.6824430730975806	0.44271700477794834
2011-02-28	-0.0673926754933595	-0.16767554676276492	3.235903347810806	1.2879330824811346	1.3725139314593715	1.4867131443143096	1.1047802943142169	-0.21820567569696145	1.8647473113005604	0.8286222739769372	0.9777810518335859	1.0572279052960285	1.0312176341930337	-0.23453079427570186	-0.2611818688132677	0.3938427701690094	0.19936355762079752	0.13528319729023408	-0.22956330882043793
2011-03-31	0.1607702913095125	-0.0673926754933595	1.5770412637990743	1.6746843003544933	1.584924438080654	1.4633854369522294	-0.0563325940402521	-0.16767554676276492	3.235903347810806	1.2879330824811346	1.3725139314593715	1.4867131443143096	1.1047802943142169	-0.21820567569696145	1.8647473113005604	0.8286222739769372	0.9777810518335859	1.0572279052960285	1.0312176341930337
2011-04-30	0.5055412479605303	0.1607702913095125	0.23410955473359416	-0.15493802871583956	0.4702653725093473	0.896085598051118	1.6291764440150078	-0.0673926754933595	1.5770412637990743	1.6746843003544933	1.584924438080654	1.4633854369522294	-0.0563325940402521	-0.16767554676276492	3.235903347810806	1.2879330824811346	1.3725139314593715	1.4867131443143096	1.1047802943142169
2011-05-31	0.37144205963516264	0.5055412479605303	-0.048133719714066055	0.38035935060530657	0.4902697521929821	0.5645556493870532	0.5269636362591194	0.1607702913095125	0.23410955473359416	-0.15493802871583956	0.4702653725093473	0.896085598051118	1.6291764440150078	-0.0673926754933595	1.5770412637990743	1.6746843003544933	1.584924438080654	1.4633854369522294	-0.0563325940402521
2011-06-30	-0.1431878688946543	0.37144205963516264	-0.9822679119182576	-1.3413600253717977	-1.21232173516431	-0.930419483103084	0.4479713563953012	0.5055412479605303	-0.048133719714066055	0.38035935060530657	0.4902697521929821	0.5645556493870532	0.5269636362591194	0.1607702913095125	0.23410955473359416	-0.15493802871583956	0.4702653725093473	0.896085598051118	1.6291764440150078
2011-07-31	-0.20615618341265304	-0.1431878688946543	-0.5161112779917995	-1.6246453233980886	-1.937378281486529	-2.032211142377495	-0.09563283329184902	0.37144205963516264	-0.9822679119182576	-1.3413600253717977	-1.21232173516431	-0.930419483103084	0.4479713563953012	0.5055412479605303	-0.048133719714066055	0.38035935060530657	0.4902697521929821	0.5645556493870532	0.5269636362591194
2011-08-31	-0.23219863447873895	-0.20615618341265304	-1.2180776154083994	-1.0477666848428282	-1.2991684118794389	-1.4033643705110799	-0.46280348410501887	-0.1431878688946543	-0.5161112779917995	-1.6246453233980886	-1.937378281486529	-2.032211142377495	-0.09563283329184902	0.37144205963516264	-0.9822679119182576	-1.3413600253717977	-1.21232173516431	-0.930419483103084	0.4479713563953012
2011-09-30	-0.23180994117924514	-0.23219863447873895	-0.837504425991877	-0.5519200283251701	-0.9550287526236907	-1.1387707680689576	-0.6957517630322348	-0.20615618341265304	-1.2180776154083994	-1.0477666848428282	-1.2991684118794389	-1.4033643705110799	-0.46280348410501887	-0.1431878688946543	-0.5161112779917995	-1.6246453233980886	-1.937378281486529	-2.032211142377495	-0.09563283329184902
2011-10-31	-0.23569687417418334	-0.23180994117924514	-1.1916742123149087	-0.20887211147727894	-0.9792971100995665	-1.2172542719786994	-1.2792899371873385	-0.23219863447873895	-0.837504425991877	-0.5519200283251701	-0.9550287526236907	-1.1387707680689576	-0.6957517630322348	-0.20615618341265304	-1.2180776154083994	-1.0477666848428282	-1.2991684118794389	-1.4033643705110799	-0.46280348410501887
2011-11-30	-0.23880642057013388	-0.23569687417418334	0.10300300144177775	-0.016927242497902742	-0.15284780153119698	-0.07911844801794327	-0.07922712864706902	-0.23180994117924514	-1.1916742123149087	-0.20887211147727894	-0.9792971100995665	-1.2172542719786994	-1.2792899371873385	-0.23219863447873895	-0.837504425991877	-0.5519200283251701	-0.9550287526236907	-1.1387707680689576	-0.6957517630322348
2011-12-31	-0.2290890880827884	-0.23880642057013388	0.027434640863855973	-0.04706945868632841	-0.23816132494101402	-0.3256889585870378	-0.4286494384454968	-0.23569687417418334	0.10300300144177775	-0.016927242497902742	-0.15284780153119698	-0.07911844801794327	-0.07922712864706902	-0.23180994117924514	-1.1916742123149087	-0.20887211147727894	-0.9792971100995665	-1.2172542719786994	-1.2792899371873385
2012-01-31	-0.1828345854430239	-0.2290890880827884	-0.013536157039836638	0.5872232331852717	0.6785528038303436	0.6430815521805874	-0.7045090881227445	-0.23880642057013388	0.027434640863855973	-0.04706945868632841	-0.23816132494101402	-0.3256889585870378	-0.4286494384454968	-0.23569687417418334	0.10300300144177775	-0.016927242497902742	-0.15284780153119698	-0.07911844801794327	-0.07922712864706902
2012-02-29	-0.18749890503694971	-0.1828345854430239	1.769148782858611	0.29884883722207445	0.3752660608356281	0.5101455976926367	1.103028698985241	-0.2290890880827884	-0.013536157039836638	0.5872232331852717	0.6785528038303436	0.6430815521805874	-0.7045090881227445	-0.23880642057013388	0.027434640863855973	-0.04706945868632841	-0.23816132494101402	-0.3256889585870378	-0.4286494384454968
2012-03-31	-0.13852354930072847	-0.18749890503694971	0.7822077844674374	1.775860712664571	1.6549026542634426	1.3865261669178621	-0.31912097714906773	-0.1828345854430239	1.769148782858611	0.29884883722207445	0.3752660608356281	0.5101455976926367	1.103028698985241	-0.2290890880827884	-0.013536157039836638	0.5872232331852717	0.6785528038303436	0.6430815521805874	-0.7045090881227445
2012-04-30	-0.04290499762524889	-0.13852354930072847	0.4489786281840709	1.0230463641037033	0.7833817417285006	0.631577189627831	-0.0004101169085391091	-0.18749890503694971	0.7822077844674374	1.775860712664571	1.6549026542634426	1.3865261669178621	-0.31912097714906773	-0.1828345854430239	1.769148782858611	0.29884883722207445	0.3752660608356281	0.5101455976926367	1.103028698985241
2012-05-31	-0.10703939204172909	-0.04290499762524889	0.1603621185069475	0.24013025001760618	0.28015855617701585	0.4905886172293282	1.2201451624644033	-0.13852354930072847	0.4489786281840709	1.0230463641037033	0.7833817417285006	0.631577189627831	-0.0004101169085391091	-0.18749890503694971	0.7822077844674374	1.775860712664571	1.6549026542634426	1.3865261669178621	-0.31912097714906773
2012-06-30	-0.20537879681366542	-0.10703939204172909	-0.5060961940597857	-1.2969949514964145	-1.064060442826513	-0.8077095846341106	0.8998558031722922	-0.04290499762524889	0.1603621185069475	0.24013025001760618	0.28015855617701585	0.4905886172293282	1.2201451624644033	-0.13852354930072847	0.4489786281840709	1.0230463641037033	0.7833817417285006	0.631577189627831	-0.0004101169085391091
2012-07-31	-0.22014914219443055	-0.20537879681366542	0.8687016911530108	-1.6543090082408847	-1.0695778657034303	-0.8830825162282425	1.6860938446683595	-0.10703939204172909	-0.5060961940597857	-1.2969949514964145	-1.064060442826513	-0.8077095846341106	0.8998558031722922	-0.04290499762524889	0.1603621185069475	0.24013025001760618	0.28015855617701585	0.4905886172293282	1.2201451624644033
2012-08-31	-0.23569687417418334	-0.22014914219443055	-0.5789331681107948	-1.1652042637583941	-1.180667738735157	-1.3036628008963678	-0.5994196667431103	-0.20537879681366542	0.8687016911530108	-1.6543090082408847	-1.0695778657034303	-0.8830825162282425	1.6860938446683595	-0.10703939204172909	-0.5060961940597857	-1.2969949514964145	-1.064060442826513	-0.8077095846341106	0.8998558031722922
2012-09-30	-0.23530818087468952	-0.23569687417418334	-1.256317026785179	-0.24788758514476036	-0.581940340913784	-0.9406451428708105	-1.9235464630004335	-0.22014914219443055	-0.5789331681107948	-1.1652042637583941	-1.180667738735157	-1.3036628008963678	-0.5994196667431103	-0.20537879681366542	0.8687016911530108	-1.6543090082408847	-1.0695778657034303	-0.8830825162282425	1.6860938446683595
2012-10-31	-0.23569687417418334	-0.23530818087468952	-1.0842396755896704	0.4181131680876513	-0.21656675999103628	-0.4696601141472748	-1.8892171492156171	-0.23569687417418334	-1.256317026785179	-0.24788758514476036	-0.581940340913784	-0.9406451428708105	-1.9235464630004335	-0.22014914219443055	-0.5789331681107948	-1.1652042637583941	-1.180667738735157	-1.3036628008963678	-0.5994196667431103
2012-11-30	-0.23414210097620805	-0.23569687417418334	-0.0909254419690338	1.2527915688281006	0.802454739166211	0.3401411312326141	-0.7080120615959075	-0.23530818087468952	-1.0842396755896704	0.4181131680876513	-0.21656675999103628	-0.4696601141472748	-1.8892171492156171	-0.23569687417418334	-1.256317026785179	-0.24788758514476036	-0.581940340913784	-0.9406451428708105	-1.9235464630004335
2012-12-31	-0.23064386128076367	-0.23414210097620805	-0.42506506042803816	0.056754045023408375	0.17010532290752414	0.21453344736949262	0.5541117349723186	-0.23569687417418334	-0.0909254419690338	1.2527915688281006	0.802454739166211	0.3401411312326141	-0.7080120615959075	-0.23530818087468952	-1.0842396755896704	0.4181131680876513	-0.21656675999103628	-0.4696601141472748	-1.8892171492156171
2013-01-31	-0.14629741529060486	-0.23064386128076367	2.400099070575477	1.5554292731414527	1.670731958917619	1.631153065103766	0.47774673950956537	-0.23414210097620805	-0.42506506042803816	0.056754045023408375	0.17010532290752414	0.21453344736949262	0.5541117349723186	-0.23569687417418334	-0.0909254419690338	1.2527915688281006	0.802454739166211	0.3401411312326141	-0.7080120615959075
2013-02-28	-0.10082029924982798	-0.14629741529060486	0.28145358786674995	0.2127281617541967	0.6149734898044953	0.8987274051375101	1.3587464140804013	-0.23064386128076367	2.400099070575477	1.5554292731414527	1.670731958917619	1.631153065103766	0.47774673950956537	-0.23414210097620805	-0.42506506042803816	0.056754045023408375	0.17010532290752414	0.21453344736949262	0.5541117349723186
2013-03-31	0.15960421141103104	-0.10082029924982798	1.2720364349604736	1.2326159915449642	1.1613782569081534	0.9977902177365836	0.5137774789369329	-0.14629741529060486	0.28145358786674995	0.2127281617541967	0.6149734898044953	0.8987274051375101	1.3587464140804013	-0.23064386128076367	2.400099070575477	1.5554292731414527	1.670731958917619	1.631153065103766	0.47774673950956537
2013-04-30	0.36833251323921207	0.15960421141103104	0.32970808317554356	0.3331667753724024	0.60361951668049	0.81308601864061	1.2431480722812813	-0.10082029924982798	1.2720364349604736	1.2326159915449642	1.1613782569081534	0.9977902177365836	0.5137774789369329	-0.14629741529060486	0.28145358786674995	0.2127281617541967	0.6149734898044953	0.8987274051375101	1.3587464140804013
2013-05-31	0.025893716385157157	0.36833251323921207	-0.6153516551362993	-0.25561514500651195	0.06190898319271775	-0.09190072085322504	0.5106747770311991	0.15960421141103104	0.32970808317554356	0.3331667753724024	0.60361951668049	0.81308601864061	1.2431480722812813	-0.10082029924982798	1.2720364349604736	1.2326159915449642	1.1613782569081534	0.9977902177365836	0.5137774789369329
2013-06-30	-0.13619138950376555	0.025893716385157157	-0.8721019886661063	-0.8443970653854277	-0.47980155029505295	-0.6223662322712474	0.35689382890830645	0.36833251323921207	-0.6153516551362993	-0.25561514500651195	0.06190898319271775	-0.09190072085322504	0.5106747770311991	0.15960421141103104	0.32970808317554356	0.3331667753724024	0.60361951668049	0.81308601864061	1.2431480722812813
2013-07-31	-0.2069335700116407	-0.13619138950376555	0.04473342220097042	-1.433178985764342	-1.021512083782825	-0.6347649338961476	1.5604011882133075	0.025893716385157157	-0.8721019886661063	-0.8443970653854277	-0.47980155029505295	-0.6223662322712474	0.35689382890830645	0.36833251323921207	-0.6153516551362993	-0.25561514500651195	0.06190898319271775	-0.09190072085322504	0.5106747770311991
2013-08-31	-0.22053783549392436	-0.2069335700116407	-0.4314382956575013	-1.8606943594752214	-1.6287733081258424	-1.8175111198777711	0.5215340165164782	-0.13619138950376555	0.04473342220097042	-1.433178985764342	-1.021512083782825	-0.6347649338961476	1.5604011882133075	0.025893716385157157	-0.8721019886661063	-0.8443970653854277	-0.47980155029505295	-0.6223662322712474	0.35689382890830645
2013-09-30	-0.23142124787975132	-0.22053783549392436	-1.188942825787996	-0.6080287387401205	-1.0886085085230262	-1.5669780968047111	-1.9673335228225572	-0.2069335700116407	-0.4314382956575013	-1.8606943594752214	-1.6287733081258424	-1.8175111198777711	0.5215340165164782	-0.13619138950376555	0.04473342220097042	-1.433178985764342	-1.021512083782825	-0.6347649338961476	1.5604011882133075
2013-10-31	-0.23297602107772658	-0.23142124787975132	-0.5188426645187123	-0.5028137322163811	-0.6211699430487586	-0.7496777965110726	-1.0476260891064393	-0.22053783549392436	-1.188942825787996	-0.6080287387401205	-1.0886085085230262	-1.5669780968047111	-1.9673335228225572	-0.2069335700116407	-0.4314382956575013	-1.8606943594752214	-1.6287733081258424	-1.8175111198777711	0.5215340165164782
2013-11-30	-0.23025516798126985	-0.23297602107772658	-0.10640329895487338	-0.5336516998118088	-0.3265046712805049	-0.24528839112787815	-0.08798467092237094	-0.23142124787975132	-0.5188426645187123	-0.5028137322163811	-0.6211699430487586	-0.7496777965110726	-1.0476260891064393	-0.22053783549392436	-1.188942825787996	-0.6080287387401205	-1.0886085085230262	-1.5669780968047111	-1.9673335228225572
2013-12-31	-0.21976044889493673	-0.23025516798126985	-0.1337171642240018	0.26709749365164276	0.3679240345584322	0.39152580463025466	0.041917678311554914	-0.23297602107772658	-0.10640329895487338	-0.5336516998118088	-0.3265046712805049	-0.24528839112787815	-0.08798467092237094	-0.23142124787975132	-0.5188426645187123	-0.5028137322163811	-0.6211699430487586	-0.7496777965110726	-1.0476260891064393
2014-01-31	-0.18827629163593737	-0.21976044889493673	-0.5024543453572353	1.0478385755775963	1.1317241532889142	1.107078690103385	-0.46805805290716096	-0.23025516798126985	-0.1337171642240018	0.26709749365164276	0.3679240345584322	0.39152580463025466	0.041917678311554914	-0.23297602107772658	-0.10640329895487338	-0.5336516998118088	-0.3265046712805049	-0.24528839112787815	-0.08798467092237094
2014-02-28	0.01578769059831785	-0.18827629163593737	0.9069411025297907	2.2704926357663995	1.89169935645655	1.2003895195517058	-1.1774115929234992	-0.21976044889493673	-0.5024543453572353	1.0478385755775963	1.1317241532889142	1.107078690103385	-0.46805805290716096	-0.23025516798126985	-0.1337171642240018	0.26709749365164276	0.3679240345584322	0.39152580463025466	0.041917678311554914
2014-03-31	1.2304542515165036	0.01578769059831785	0.5400248457478323	2.2352148033783883	2.040221905498178	1.7874622958475914	-2.249511295217131	-0.18827629163593737	0.9069411025297907	2.2704926357663995	1.89169935645655	1.2003895195517058	-1.1774115929234992	-0.21976044889493673	-0.5024543453572353	1.0478385755775963	1.1317241532889142	1.107078690103385	-0.46805805290716096
2014-04-30	5.464101669603185	1.2304542515165036	0.8067902632096532	1.021741425708945	1.0548878437923668	1.1262524956075606	0.5530607777749323	0.01578769059831785	0.5400248457478323	2.2352148033783883	2.040221905498178	1.7874622958475914	-2.249511295217131	-0.18827629163593737	0.9069411025297907	2.2704926357663995	1.89169935645655	1.2003895195517058	-1.1774115929234992
2014-05-31	3.81293253335344	5.464101669603185	-0.533410059328914	0.04192200034869345	0.20635248896279873	0.3888839975438597	0.4165614405537038	1.2304542515165036	0.8067902632096532	1.021741425708945	1.0548878437923668	1.1262524956075606	0.5530607777749323	0.01578769059831785	0.5400248457478323	2.2352148033783883	2.040221905498178	1.7874622958475914	-2.249511295217131
2014-06-30	0.695612271413008	3.81293253335344	-0.8402358125187899	-1.1051803336525368	-0.7416637993604794	-0.6811647665638022	0.12044279369271982	5.464101669603185	-0.533410059328914	0.04192200034869345	0.20635248896279873	0.3888839975438597	0.4165614405537038	1.2304542515165036	0.8067902632096532	1.021741425708945	1.0548878437923668	1.1262524956075606	0.5530607777749323
2014-07-31	0.05776656694365035	0.695612271413008	-1.1707335822752438	-1.0731680833044788	-0.8487387900768157	-0.8315698536767232	-0.05581547705596313	3.81293253335344	-0.8402358125187899	-1.1051803336525368	-0.7416637993604794	-0.6811647665638022	0.12044279369271982	5.464101669603185	-0.533410059328914	0.04192200034869345	0.20635248896279873	0.3888839975438597	0.4165614405537038
2014-08-31	-0.09809944615337124	0.05776656694365035	-1.0642095077256428	-1.7523909448163346	-1.484765929116574	-1.2806544720421065	-0.266636535238393	0.695612271413008	-1.1707335822752438	-1.0731680833044788	-0.8487387900768157	-0.8315698536767232	-0.05581547705596313	3.81293253335344	-0.8402358125187899	-1.1051803336525368	-0.7416637993604794	-0.6811647665638022	0.12044279369271982
2014-09-30	-0.16029037407238236	-0.09809944615337124	-0.9895516093233586	-0.5688830139371422	-0.9074120973961916	-1.3228362101492932	-1.7063616732948392	0.05776656694365035	-1.0642095077256428	-1.7523909448163346	-1.484765929116574	-1.2806544720421065	-0.266636535238393	0.695612271413008	-1.1707335822752438	-1.0731680833044788	-0.8487387900768157	-0.8315698536767232	-0.05581547705596313
2014-10-31	-0.18866498493543118	-0.16029037407238236	-0.7246071162128129	0.2522654489769279	-0.06175350177735786	-0.3494640336108156	-1.040386668511186	-0.09809944615337124	-0.9895516093233586	-0.5688830139371422	-0.9074120973961916	-1.3228362101492932	-1.7063616732948392	0.05776656694365035	-1.0642095077256428	-1.7523909448163346	-1.484765929116574	-1.2806544720421065	-0.266636535238393
2014-11-30	-0.19255191793036938	-0.18866498493543118	-1.0296119450514134	0.9604129617149576	0.4199430539541984	0.006522938478959667	-2.226554211390879	-0.16029037407238236	-0.7246071162128129	0.2522654489769279	-0.06175350177735786	-0.3494640336108156	-1.040386668511186	-0.09809944615337124	-0.9895516093233586	-0.5688830139371422	-0.9074120973961916	-1.3228362101492932	-1.7063616732948392
2014-12-31	-0.1871102117374559	-0.19255191793036938	-0.18925535693789616	0.3318185547680227	0.4034964621924123	0.48530539930779465	0.07268537872998163	-0.18866498493543118	-1.0296119450514134	0.9604129617149576	0.4199430539541984	0.006522938478959667	-2.226554211390879	-0.16029037407238236	-0.7246071162128129	0.2522654489769279	-0.06175350177735786	-0.3494640336108156	-1.040386668511186
2015-01-31	0.08730725770518064	-0.1871102117374559	0.5901002654079011	1.1587518670259995	1.210842160579282	1.034219576441768	-0.6729823268642904	-0.19255191793036938	-0.18925535693789616	0.3318185547680227	0.4034964621924123	0.48530539930779465	0.07268537872998163	-0.18866498493543118	-1.0296119450514134	0.9604129617149576	0.4199430539541984	0.006522938478959667	-2.226554211390879
2015-02-28	1.703493997000482	0.08730725770518064	0.1630935050338602	2.096946346435883	2.015340873793895	1.789653565262283	-0.9392087451941473	-0.1871102117374559	0.5901002654079011	1.1587518670259995	1.210842160579282	1.034219576441768	-0.6729823268642904	-0.19255191793036938	-0.18925535693789616	0.3318185547680227	0.4034964621924123	0.48530539930779465	0.07268537872998163
2015-03-31	10.166513206879413	1.703493997000482	1.226513326178593	1.0924835680423066	1.2789634832073868	1.3091303726904584	0.3644629360143368	0.08730725770518064	0.1630935050338602	2.096946346435883	2.015340873793895	1.789653565262283	-0.9392087451941473	-0.1871102117374559	0.5901002654079011	1.1587518670259995	1.210842160579282	1.034219576441768	-0.6729823268642904
2015-04-30	5.2001789192468815	10.166513206879413	1.7700592450342483	0.38105510201230863	0.6780118389058754	0.943465360061004	1.2273845830596597	1.703493997000482	1.226513326178593	1.0924835680423066	1.2789634832073868	1.3091303726904584	0.3644629360143368	0.08730725770518064	0.1630935050338602	2.096946346435883	2.015340873793895	1.789653565262283	-0.9392087451941473
2015-05-31	2.2950851988300753	5.2001789192468815	-0.2748388014478319	-0.1374091383257314	0.12332066334680351	0.4562467101112318	0.9233258774718264	10.166513206879413	1.7700592450342483	0.38105510201230863	0.6780118389058754	0.943465360061004	1.2273845830596597	1.703493997000482	1.226513326178593	1.0924835680423066	1.2789634832073868	1.3091303726904584	0.3644629360143368
2015-06-30	0.20391524755332646	2.2950851988300753	-0.797444090263822	-1.3909448528262163	-0.7844377701323558	-0.4037888912863966	1.2011121734185524	5.2001789192468815	-0.2748388014478319	-0.1374091383257314	0.12332066334680351	0.4562467101112318	0.9233258774718264	10.166513206879413	1.7700592450342483	0.38105510201230863	0.6780118389058754	0.943465360061004	1.2273845830596597
2015-07-31	-0.08954819356450722	0.20391524755332646	-1.0742245916576567	-1.2484541556591306	-1.0061356799956458	-1.0138454288590195	0.1360310147890471	2.2950851988300753	-0.797444090263822	-1.3909448528262163	-0.7844377701323558	-0.4037888912863966	1.2011121734185524	5.2001789192468815	-0.2748388014478319	-0.1374091383257314	0.12332066334680351	0.4562467101112318	0.9233258774718264
2015-08-31	-0.17622679935162897	-0.08954819356450722	-0.6663375369720057	-1.4052983661553016	-1.1081599873396624	-0.9598189483749868	0.3025976314819079	0.20391524755332646	-1.0742245916576567	-1.2484541556591306	-1.0061356799956458	-1.0138454288590195	0.1360310147890471	2.2950851988300753	-0.797444090263822	-1.3909448528262163	-0.7844377701323558	-0.4037888912863966	1.2011121734185524
2015-09-30	-0.20421271691518394	-0.17622679935162897	-0.9713423658106063	0.003950558298345344	-0.270266544826544	-0.6913904263315287	-2.3018682496562475	-0.08954819356450722	-0.6663375369720057	-1.4052983661553016	-1.1081599873396624	-0.9598189483749868	0.3025976314819079	0.20391524755332646	-1.0742245916576567	-1.2484541556591306	-1.0061356799956458	-1.0138454288590195	0.1360310147890471
2015-10-31	-0.19643885092530758	-0.20421271691518394	0.5773537949489744	0.1484419452671925	0.20802989958130275	-0.004725445766039381	-0.6585032684889854	-0.17622679935162897	-0.9713423658106063	0.003950558298345344	-0.270266544826544	-0.6913904263315287	-2.3018682496562475	-0.08954819356450722	-0.6663375369720057	-1.4052983661553016	-1.1081599873396624	-0.9598189483749868	0.3025976314819079
2015-11-30	-0.1649546936663082	-0.19643885092530758	-0.4205127495498501	0.6172347937315709	0.5481009993818684	0.47052047265300534	-0.16855306080508156	-0.20421271691518394	0.5773537949489744	0.1484419452671925	0.20802989958130275	-0.004725445766039381	-0.6585032684889854	-0.17622679935162897	-0.9713423658106063	0.003950558298345344	-0.270266544826544	-0.6913904263315287	-2.3018682496562475
2015-12-31	0.02395024988768806	-0.1649546936663082	0.9916140848640885	0.2967611784944388	0.6764271052240436	0.8789148426176966	1.5640210071033303	-0.19643885092530758	-0.4205127495498501	0.6172347937315709	0.5481009993818684	0.47052047265300534	-0.16855306080508156	-0.20421271691518394	0.5773537949489744	0.1484419452671925	0.20802989958130275	-0.004725445766039381	-0.6585032684889854
2016-01-31	-0.0024808944778916624	0.02395024988768806	1.637131767391157	1.0739357254462492	1.2809558276695157	1.2323452016399152	0.7001860980172956	-0.1649546936663082	0.9916140848640885	0.2967611784944388	0.6764271052240436	0.8789148426176966	1.5640210071033303	-0.19643885092530758	-0.4205127495498501	0.6172347937315709	0.5481009993818684	0.47052047265300534	-0.16855306080508156
2016-02-29	-0.22636823498633166	-0.0024808944778916624	0.34245455363447025	0.6563805185345478	0.8579468372475922	1.002263894353559	0.8753349888601608	0.02395024988768806	1.637131767391157	1.0739357254462492	1.2809558276695157	1.2323452016399152	0.7001860980172956	-0.1649546936663082	0.9916140848640885	0.2967611784944388	0.6764271052240436	0.8789148426176966	1.5640210071033303
2016-03-31	-0.23725164737215862	-0.22636823498633166	1.245633031866983	1.4201735815939136	1.7143249254239805	1.5545913797584452	0.6469769104633729	-0.0024808944778916624	0.34245455363447025	0.6563805185345478	0.8579468372475922	1.002263894353559	0.8753349888601608	0.02395024988768806	1.637131767391157	1.0739357254462492	1.2809558276695157	1.2323452016399152	0.7001860980172956
2016-04-30	-0.24619159326051646	-0.23725164737215862	1.0771975293740246	0.9069137235828953	1.0643480203280804	1.0176027802563987	0.948897648981344	-0.22636823498633166	1.245633031866983	1.4201735815939136	1.7143249254239805	1.5545913797584452	0.6469769104633729	-0.0024808944778916624	0.34245455363447025	0.6563805185345478	0.8579468372475922	1.002263894353559	0.8753349888601608
