# Supplementary material for: Dengue forecasting in São Paulo city with generalized additive models, artificial neural networks and seasonal autoregressive integrated moving average models
Source: PLoS One. 2018 Apr 2;13(4):e0195065. doi: 10.1371/journal.pone.0195065 (PMC5880372; doi:10.1371/journal.pone.0195065)
Supplement: S1 Data — (ZIP) [file pone.0195065.s001.zip › S1/models3b.ipynb]

# %% [code]
%matplotlib inline
import numpy as np
import pandas as pd
import matplotlib.pyplot as plt
import matplotlib
matplotlib.style.use('ggplot')
matplotlib.rcParams['figure.figsize'] = (10, 5)
import re
from sklearn.linear_model import LinearRegression
from sklearn.svm import SVR
np.random.seed(1)
from keras.models import Sequential
from keras.layers import Dense
from keras.constraints import maxnorm
from keras.layers import Dropout
from keras.layers import LSTM
from keras.wrappers.scikit_learn import KerasRegressor
from sklearn.grid_search import GridSearchCV
from sklearn.metrics import mean_squared_error
import time
start_time = time.time()

# %% [code]
cases_std_3lags = pd.read_csv('../datasets/cases_std_3lags.csv',
                    index_col = 'date',
                    parse_dates = True)
cases = pd.read_csv('../datasets/cases.csv',
                    index_col = 'date',
                    parse_dates = True)

# %% [code]
train_idx_3lags = cases_std_3lags.index.year < 2015

# %% [code]
x_3lags = cases_std_3lags.drop('cases', axis = 1).columns.tolist()

# %% [markdown]
### Time slices for cross-validation
The following iterator has the same content of the object "time_slices" of the "models2.R" file.

# %% [code]
time_slices_3lags = []
max_idx = sum(train_idx_3lags) - 11
i = 0
horizon = 6
while max_idx <= (sum(train_idx_3lags) - 5):
    time_slices_3lags.append([np.arange(i, sum(train_idx_3lags) - 12 + i),
                 np.arange(sum(train_idx_3lags) - 12 + i, sum(train_idx_3lags) - 12 + i + horizon)])
    max_idx += 1
    i += 1

# %% [code]
start_time = time.time()

# %% [markdown]
### MLP

# %% [code]
def MLP(neurons=10, dropout_rate=0.0, dim=1):
    model = Sequential()
    model.add(Dense(neurons, input_dim=dim, init= 'uniform', activation= 'relu'))
    model.add(Dropout(dropout_rate))
    model.add(Dense(neurons/2, init= 'uniform' , activation= 'relu'))
    model.add(Dropout(dropout_rate))
    model.add(Dense(1, init= 'uniform'))
    model.compile(loss= 'mean_squared_error' , optimizer= 'adam')
    return model

# %% [code]
np.random.seed(1)
mlp1_ = KerasRegressor(MLP, dim=1, nb_epoch=300, verbose=0)
pars = {'dropout_rate': [.0, .2, .4], 'batch_size': [10, 20, 50]}
mlp1 = GridSearchCV(mlp1_, pars, n_jobs=-1, cv=time_slices_3lags)
mlp1.fit(cases_std_3lags.loc[train_idx_3lags, 'cases_lag1'].as_matrix(),
         cases_std_3lags.loc[train_idx_3lags, 'cases'])
print("Elapsed time was %5.2f minutes" % ((time.time() - start_time) / 60))

# %% [code]
mlp1_pred = mlp1.predict(cases_std_3lags.loc[:, 'cases_lag1'].as_matrix())
mlp1_pred = [y for x in mlp1_pred for y in x]

# %% [code]
np.random.seed(1)
mlp2_ = KerasRegressor(MLP, neurons=20, dim=len(x_3lags), nb_epoch=300, verbose=0)
pars = {'dropout_rate': [.0, .2, .4], 'batch_size': [10, 20, 50]}
mlp2 = GridSearchCV(mlp2_, pars, n_jobs=-1, cv=time_slices_3lags)
mlp2.fit(cases_std_3lags.loc[train_idx_3lags, x_3lags].as_matrix(),
        cases_std_3lags.loc[train_idx_3lags, 'cases'])
print("Elapsed time was %5.2f minutes" % ((time.time() - start_time) / 60))

# %% [code]
mlp2_pred = mlp2.predict(cases_std_3lags.loc[:, x_3lags].as_matrix())
mlp2_pred = [y for x in mlp2_pred for y in x]

# %% [markdown]
### LSTM RNN

# %% [code]
def LSTM_(dropout_rate=0.0, neurons1=10, neurons2=5, dim=1):
    model = Sequential()
    model.add(LSTM(neurons1, input_dim=dim, init= 'uniform',
              activation= 'relu', return_sequences=True))
    model.add(Dropout(dropout_rate))
    model.add(LSTM(neurons2, init= 'uniform', activation= 'relu'))
    model.add(Dropout(dropout_rate))
    model.add(Dense(1, init= 'uniform'))
    model.compile(loss= 'mean_squared_error' , optimizer= 'adam')
    return model

# %% [code]
np.random.seed(1)
lstm1_ = KerasRegressor(LSTM_, dim=1, nb_epoch=300, verbose=0)
pars = {'dropout_rate': [.0, .2, .4], 'batch_size': [10, 20, 50]}
lstm1 = GridSearchCV(lstm1_, pars, n_jobs=-1, cv=time_slices_3lags)
lstm1_x_train = cases_std_3lags.loc[train_idx_3lags, 'cases_lag1'].as_matrix()
lstm1.fit(np.reshape(lstm1_x_train, (lstm1_x_train.shape[0], 1, 1)),
         cases_std_3lags.loc[train_idx_3lags, 'cases'])
print("Elapsed time was %5.2f minutes" % ((time.time() - start_time) / 60))

# %% [code]
lstm1_pred = cases_std_3lags.loc[:, 'cases_lag1'].as_matrix()
lstm1_pred = lstm1.predict(np.reshape(lstm1_pred, (lstm1_pred.shape[0],1, 1)))
lstm1_pred = [y for x in lstm1_pred for y in x]

# %% [code]
np.random.seed(1)
lstm2_ = KerasRegressor(LSTM_, neurons1=20, neurons2=10, dim=len(x_3lags), nb_epoch=300, verbose=0)
pars = {'dropout_rate': [.0, .2, .4], 'batch_size': [10, 20, 50]}
lstm2 = GridSearchCV(lstm2_, pars, n_jobs=-1, cv=time_slices_3lags)
lstm2_x_train = cases_std_3lags.loc[train_idx_3lags, x_3lags].as_matrix()
lstm2.fit(np.reshape(lstm2_x_train, (lstm2_x_train.shape[0], 1,  lstm2_x_train.shape[1])),
         cases_std_3lags.loc[train_idx_3lags, 'cases'])
print("Elapsed time was %5.2f minutes" % ((time.time() - start_time) / 60))

# %% [code]
lstm2_pred = cases_std_3lags.loc[:, x_3lags].as_matrix()
lstm2_pred = lstm2.predict(np.reshape(lstm2_pred, (lstm2_pred.shape[0], 1, lstm2_pred.shape[1])))
lstm2_pred = [y for x in lstm2_pred for y in x]

# %% [markdown]
### Best parameters

# %% [code]
[mlp1.best_params_, mlp2.best_params_, lstm1.best_params_, lstm2.best_params_]

# %% [markdown]
### Predictions

# %% [code]
predictions = cases_std_3lags.loc[:, 'cases'].to_frame()
predictions['lstm1'] = lstm1_pred
predictions['mlp1'] = mlp1_pred
predictions['lstm2'] = lstm2_pred
predictions['mlp2'] = mlp2_pred
predictions['naive_lag1'] = (cases_std_3lags.loc[:, 'cases'].shift(1))
predictions = predictions.fillna(cases_std_3lags.loc[:, 'cases'].iloc[0,])
predictions[predictions < 0] = 0
predictions = predictions * cases.cases.std() + cases.cases.mean()

# %% [code]
predictions_train = predictions.loc[(predictions.index.year > 2000) & (predictions.index.year < 2015), :]
for i in predictions.columns[1:]:
    print(str(i) + ': %.3f' % np.sqrt(mean_squared_error(predictions_train.loc[:, 'cases'],
                                                         predictions_train.loc[:, i])))

# %% [code]
predictions_test = predictions.loc[predictions.index.year >= 2015, :]
for i in predictions.columns[1:]:
    print(str(i) + ': %.3f' % np.sqrt(mean_squared_error(predictions_test.loc[:, 'cases'],
                                                         predictions_test.loc[:, i])))

# %% [code]
pl = predictions.loc[predictions.index.year > 2000, :].plot(fontsize = 15)
pl.legend(loc=2,prop={'size':12})
fig = pl.get_figure()

# %% [code]
pl = predictions.loc[predictions.index.year >= 2015, :].plot(fontsize = 15)
pl.legend(loc=1,prop={'size':12})
fig = pl.get_figure()

# %% [markdown]
### Checking convergence

# %% [code]
mlp2b = Sequential()
mlp2b.add(Dense(20, input_dim=len(x_3lags), init= 'uniform',
              activation= 'relu'))
#mlp2b.add(Dropout(.4))
mlp2b.add(Dense(10, init= 'uniform', activation= 'relu'))
#mlp2b.add(Dropout(.4))
mlp2b.add(Dense(1, init= 'uniform', activation= 'relu'))
mlp2b.compile(loss= 'mean_squared_error' , optimizer= 'adam')
np.random.seed(1)
his = mlp2b.fit(cases_std_3lags.loc[train_idx_3lags, x_3lags].as_matrix(),
                cases_std_3lags.loc[train_idx_3lags, 'cases'],
                nb_epoch=300, batch_size=50, verbose=0) # Change to nb_epochs = 500 in final version

# %% [code]
plt.plot(his.history['loss'])
plt.title('model loss')
plt.ylabel('loss')
plt.xlabel('epoch')
plt.legend(['train' , 'test'], loc='upper left')
plt.show()

# %% [code]
pd.DataFrame({'loss': his.history['loss']}).to_csv('../datasets/history_models3b.csv', index='date')

# %% [code]
predictions.to_csv('../datasets/models3b_py.csv', index='date')
