# Supplementary material for: Dengue forecasting in São Paulo city with generalized additive models, artificial neural networks and seasonal autoregressive integrated moving average models
Source: PLoS One. 2018 Apr 2;13(4):e0195065. doi: 10.1371/journal.pone.0195065 (PMC5880372; doi:10.1371/journal.pone.0195065)
Supplement: S1 Data — (ZIP) [file pone.0195065.s001.zip › S1/README.txt]

Data and scripts

Artificial neural networks are trained and tested in "models3b.ipynb". The process is time consuming so results are saved in "models3b_py.csv". The remaining models are trained and tested in "models3.R". The data are in "cases.csv" and "cases_std_3lag.csv" and are used in the previous two files.
