# Supplementary material for: Dengue forecasting in São Paulo city with generalized additive models, artificial neural networks and seasonal autoregressive integrated moving average models
Source: PLoS One. 2018 Apr 2;13(4):e0195065. doi: 10.1371/journal.pone.0195065 (PMC5880372; doi:10.1371/journal.pone.0195065)
Supplement: S1 Data — (ZIP) [file pone.0195065.s001.zip › S1/models3.R]

library(forecast);  library(mgcv); library(caret)
library(tidyverse); library(gridExtra)

cases_std_3lags <- read.csv('../datasets/cases_std_3lags.csv')
cases_std_3lags$date <- as.Date(cases_std_3lags$date)
cases <- read.csv('../datasets/cases.csv')

### Set a date to match the test set in python scripts.
train_idx <- cases_std_3lags$date < as.Date('01-01-2015', format = '%d-%m-%Y')

### Counts of cases ("cases" in cases_std_3lags is standardized).
cases_std_3lags$counts <-cases$cases[-c(1:3)]

### Time slices for cross-validation
time_slices <- createTimeSlices(1:nrow(cases_std_3lags[train_idx, ]), 
                                initialWindow = sum(train_idx) - 12,
                                horizon = 6,
                                fixedWindow = T)

#### GAM ####

### Selection of predictors
## All possible combinations between cases_lag1 and one of the first three
## lags of mean_temp, one of the first three lags of prec, and one of the
## first three lags of rel_hum. All susbsets of these combination, having
## cases_lag1 and any other variable are considered too.

vars <- c('mean_temp_lag1', 'mean_temp_lag2', 'mean_temp_lag3',
          'prec_lag1', 'prec_lag2', 'prec_lag3', 'rel_hum_lag1',
          'rel_hum_lag2', 'rel_hum_lag3')

combs3 <- combn(vars, 3)
combs3 <- combs3[, apply(combs3, 2, function(x) sum(grepl('mean', x))) < 2]
combs3 <- combs3[, apply(combs3, 2, function(x) sum(grepl('prec', x))) < 2]
combs3 <- combs3[, apply(combs3, 2, function(x) sum(grepl('rel', x))) < 2]

combs2 <- combn(vars, 2)
combs2 <- combs2[, apply(combs2, 2, function(x) sum(grepl('mean', x))) < 2]
combs2 <- combs2[, apply(combs2, 2, function(x) sum(grepl('prec', x))) < 2]
combs2 <- combs2[, apply(combs2, 2, function(x) sum(grepl('rel', x))) < 2]

combs_sarimas <- c(as.list(as.data.frame(combs3, stringsAsFactors = F)),
                   as.list(as.data.frame(combs2, stringsAsFactors = F)),
                   as.list(vars))
combs_gams <- lapply(combs_sarimas, function(x) c('cases_lag1', x))
combs_gams <- c(combs_gams, 'cases_lag1')

ptm1 <- proc.time()
rmse_gams <- c()
for (i in 1:length(combs_gams)) {
  rmse <- c()
  for (j in 1:length(time_slices[[1]])) {
    form <- as.formula(paste0('counts ~ ',
                              paste0('s(', combs_gams[[i]], ', bs = "cs", k = 3)',
                                     collapse = ' + ')))
    mod <- gam(form, data = cases_std_3lags[time_slices$train[[j]], ],
               family = poisson)
    rmse[j] <- RMSE(predict(mod, cases_std_3lags[time_slices$test[[j]], ],
                            type = 'response'),
                    cases_std_3lags[time_slices$test[[j]], 'counts'])
  }
  rmse_gams[i] <- mean(rmse)
}
ptm1 <- proc.time() - ptm1
combs_gams[[which(rmse_gams == min(rmse_gams))]]

gam_pois <- gam(counts ~ s(cases_lag1, bs = 'cs', k = 3) +
              s(mean_temp_lag2, bs = 'cs', k = 3) +
              s(prec_lag2, bs = 'cs', k = 3) +
              s(rel_hum_lag2, bs = 'cs', k = 3),
            data = cases_std_3lags[train_idx, ],
            family = poisson)

### Tuning the type of spline and the number of knots.
## "gam_pois" is still the best GAM (cs, k=3).
gam_pars <- expand.grid(bs = c('cs', 'cr'), k = 3:8)
rmse_gams_tuning <- c()
ptm2 <- proc.time()
for (i in 1:nrow(gam_pars)) {
  rmse <- c()
  for (j in 1:length(time_slices[[1]])) {
    mod <- gam(counts ~ s(cases_lag1, bs = gam_pars$bs[i], k = gam_pars$k[i]) +
                 s(mean_temp_lag2, bs = gam_pars$bs[i], k = gam_pars$k[i]) +
                 s(prec_lag2, bs = gam_pars$bs[i], k = gam_pars$k[i]) +
                 s(rel_hum_lag2, bs = gam_pars$bs[i], k = gam_pars$k[i]),
               data = cases_std_3lags[time_slices$train[[j]], ],
               family = poisson)
    rmse[j] <- RMSE(predict(mod, cases_std_3lags[time_slices$test[[j]], ],
                            type = 'response'),
                    cases_std_3lags[time_slices$test[[j]], 'counts'])
  }
  rmse_gams_tuning[i] <- mean(rmse)
}
ptm2 <- proc.time() - ptm2
gam_pars[which(rmse_gams_tuning == min(rmse_gams_tuning)), ]

### Testing other likelihoods.
## "gam_pois" is still the best GAM.
gam_nb <- gam(counts ~ s(cases_lag1, bs = 'cs', k = 3) +
                  s(mean_temp_lag2, bs = 'cs', k = 3) +
                  s(prec_lag2, bs = 'cs', k = 3) +
                  s(rel_hum_lag2, bs = 'cs', k = 3),
                data = cases_std_3lags[train_idx, ],
                family = nb())
RMSE(predict(gam_nb, cases_std_3lags[train_idx, ], type = 'response'),
     cases_std_3lags[train_idx, 'counts'])

gam_gaus <- gam(counts ~ s(cases_lag1, bs = 'cs', k = 3) +
                  s(mean_temp_lag2, bs = 'cs', k = 3) +
                  s(prec_lag2, bs = 'cs', k = 3) +
                  s(rel_hum_lag2, bs = 'cs', k = 3),
                data = cases_std_3lags[train_idx, ])
RMSE(predict(gam_gaus, cases_std_3lags[train_idx, ]),
     cases_std_3lags[train_idx, 'counts'])

RMSE(predict(gam_pois, cases_std_3lags[train_idx, ], type = 'response'),
     cases_std_3lags[train_idx, 'counts'])


### Check residuals.
acf(residuals(gam_pois))
pacf(residuals(gam_pois))

#save.image('models2-1.RData')

#### SARIMA ####

### Differentiation, ,transformation and (partial)autocorrelation.
## The natural logarithm and differentation (seasonal and non seasonal)
## improve the stationarity.
## Any order suggested from (partial) autocorrelations?
plot(log(cases_std_3lags$counts + 1), type = 'l')
plot(diff(diff(cases_std_3lags$cases, 12)), type = 'l')
plot(diff(diff(log(cases_std_3lags$cases + 10), 12)), type = 'l')
acf(diff(diff(log(cases_std_3lags$cases + 10), 12)))
pacf(diff(diff(log(cases_std_3lags$cases + 10), 12)))

## Match the start date with head(cases_std_3lags[train_idx, 'date'], 1)
cases_std_3lags_train_ts <- ts(log(cases_std_3lags$cases[train_idx] + 10),
                               start = c(2000, 04, 31),
                               frequency = 12)

ptm3 <- proc.time()
sarima1 <- auto.arima(cases_std_3lags_train_ts,
                      stepwise = F, max.order = 4,
                      xreg = cases_std_3lags[train_idx,
                                             c('mean_temp_lag2',
                                               'prec_lag2', 'rel_hum_lag2')],
                      approximation = F, parallel = T)
ptm3 <- proc.time() - ptm3

ptm4 <- proc.time()
rmse_sarimas <- c()
for (i in 1:length(combs_sarimas)) {
  rmse <- c()
  for (j in 1:length(time_slices[[1]])) {
    cases_std_train_ts <-
      ts(log(cases_std_3lags$cases[time_slices$train[[j]]] + 10),
         start = c(2000, 03 + j, 31),
         frequency = 12)
    mod <- Arima(cases_std_train_ts, method = 'ML',
                 order = c(0, 1, 3), seasonal = c(0, 0, 1),
                 xreg = cases_std_3lags[time_slices$train[[j]], combs_sarimas[[i]]])
    xregs = cases_std_3lags[time_slices$test[[j]], combs_sarimas[[i]]]
    rmse[j] <-   RMSE((exp(forecast(mod,
                                    length(time_slices$test[[j]]),
                                    xreg = xregs)$mean) - 10) *
                        sd(cases$cases) + mean(cases$cases),
                      cases_std_3lags[time_slices$test[[j]], 'counts'])
  }
  rmse_sarimas[i] <- mean(rmse)
}
ptm4 <- proc.time() - ptm4
combs_sarimas[[which(rmse_sarimas == min(rmse_sarimas))]]

ptm5 <- proc.time()
sarima2 <- auto.arima(cases_std_3lags_train_ts,
                      stepwise = F, max.order = 4,
                      xreg = cases_std_3lags[train_idx,
                                             c('mean_temp_lag3',
                                               'prec_lag1', 'rel_hum_lag3')],
                      approximation = F, parallel = T)
ptm5 <- proc.time() - ptm5

RMSE((exp(sarima2$fitted) - 10) * sd(cases$cases) + mean(cases$cases),
     cases_std_3lags[train_idx, 'counts'])

## Check residuals
## Set fitdf appropriately (p+q+P+Q).
summary(sarima2)
acf(residuals(sarima2))
pacf(residuals(sarima2))
Box.test(residuals(sarima2), lag = 12, fitdf = 5, type = 'Lj')

#save.image('models2-2.RData')

### Predictions
predictions <- cases_std_3lags[, c('date', 'counts')]
names(predictions)[2] <- 'cases'
predictions$gam <- as.numeric(predict(gam_pois, cases_std_3lags,
                                      type = 'response'))
predictions$sarima <-
  (exp(c(sarima2$fitted,
         as.data.frame(
           forecast(
             sarima2, sum(!train_idx),
             xreg = cases_std_3lags[!train_idx,
                                    c('mean_temp_lag3',
                                      'prec_lag3', 'rel_hum_lag3')]))[, 1])) - 10) *
  sd(cases$cases) + mean(cases$cases)
predictions$sarima[predictions$sarima < 0] <- 0


### All models
predictions_py <- read.csv('../datasets/models3b_py.csv')[, -2]
predictions_py$date <- as.Date(predictions_py$date)
predictions2 <- merge(predictions, predictions_py, by = 'date')
predictions2$ensemble <- rowMeans(predictions2[, 3:5])

## Sorted RMSE
rmses <- c()
for (i in 1:(ncol(predictions2) - 2)) {
  rmses[i] <- RMSE(predictions2[!train_idx, i + 2],
                   predictions2[!train_idx, 'cases'])
}
names(rmses) <- names(predictions2[-c(1:2)])
round(cbind(sort(rmses)))

# RMSE_naive/RMSE.
round(cbind(sort(rmses)) / rmses['naive_lag1'], 3)

## Binary trend (increase/decrease) prediction.
predictions2$diff <- c(NA, ifelse(diff(predictions2$cases) < 0, 0, 1))
predictions2$diff_gam <- c(NA, ifelse(diff(predictions2$gam) < 0, 0, 1))
confusionMatrix(predictions2$diff_gam, predictions2$diff)

### Figures.

met_vars <- cases %>%
  rename("Temperature (max)" = max_temp,
         "Temperature (mean)" = mean_temp,
         "Temperature (min)" = min_temp,
         "Precipitation" = prec,
         "Realitve humidity" = rel_hum) %>%
  select(-cases) %>%
  mutate_if(is.numeric, function(x) as.numeric(scale(x))) %>%
  gather(variable, value, -date) %>%
  mutate(date = as.Date(as.character(date)))

#tiff('../manuscript/S1-Fig.tiff', width = 5e3, height = 3e3, res = 300)
ggplot(met_vars, aes(date, value, color = variable)) +
  geom_line() +
  scale_x_date(name = "Date", date_labels = "%m %Y") +
  ylab("Scaled values") +
  scale_color_discrete(name = "")
#dev.off()

#tiff('../manuscript/S2-Fig.tiff', width = 5e3, height = 3e3, res = 300)
par(mfrow = c(2, 2))
plot.gam(gam_pois)
par(mfrow = c(1, 1))
#dev.off()

names(predictions2)[3:7] <- c('GAM', 'SARIMA', 'MLP', 'Naïve', 'Ensemble')
mods <- c('GAM', 'Ensemble', 'MLP', 'SARIMA', 'Naïve')
gg_mods <- vector('list')
for (i in 1:length(mods)) {
  gg_predictions <- predictions2[, c('date', 'cases', mods[i])] %>%
    gather(cases, value, -date) %>%
    mutate(cases = factor(as.character(cases),
                          labels = c('Observed', 'Predicted')),
           value = value / 1e3)
  gg_mods[[i]] <- ggplot(gg_predictions, aes(date, value, color = cases)) +
    geom_line(alpha = .5) +
    geom_point(size = .7) +
    scale_x_date() +
    geom_vline(xintercept = as.numeric(as.Date('2014-31-12', '%Y-%d-%m'))) +
    annotate('text',
             x = as.Date(c('2013-30-5', '2016-30-4'), '%Y-%d-%m'),
             y = 25,
             label = c('Training', 'Test')) +#,
             #size = 4) +
    theme(legend.position = c(.05, .65)) +#,
    #       legend.text = element_text('size = 15'),
    #       axis.text.x = element_text('size = 15'),
    #       axis.title.x = element_text('size = 15'),
    #       axis.text.y = element_text('size = 15'),
    #       axis.title.y = element_text('size = 15')) +
    xlab('Time') +
    ylab('') +
    ylim(c(0, 32)) +
    scale_color_discrete(name = mods[i])
}
gg_mods[[3]] <- gg_mods[[3]] +
  ylab('Number of cases (x 1000)')

#tiff('../manuscript/Fig1.tiff', width = 5e3, height = 3e3, res = 300)
grid.arrange(gg_mods[[1]], gg_mods[[2]], gg_mods[[3]],
             gg_mods[[4]], gg_mods[[5]], ncol = 1)
#dev.off()

#tiff('../manuscript/Fig2.tiff', width = 4e3, height = 2e3, res = 300)
gg_mods[[1]] +
  ylab('Number of cases (x 1000)') +
  theme(legend.position = c(.05, .85))
#dev.off()

gg_predictions$date > as.Date('2014-31-12', '%Y-%d-%m')
